# Supplementary material for: Use of the Multivariate Discriminant Analysis for Genome-Wide Association Studies in Cattle
Source: Animals (Basel). 2020 Jul 29;10(8):1300. doi: 10.3390/ani10081300 (PMC7460480; doi:10.3390/ani10081300)
Supplement: Supplementary file 1 [file animals-10-01300-s001.zip]

Archive with 6 entries (5 files):
- animals-868017-supplementary-final/
- animals-868017-supplementary-final/c1
- animals-868017-supplementary-final/c2
- animals-868017-supplementary-final/ph
- animals-868017-supplementary-final/Table-S1-final.docx
- animals-868017-supplementary-final/Table-S2-final.docx
