# Supplementary material for: Use of the Multivariate Discriminant Analysis for Genome-Wide Association Studies in Cattle
Source: Animals (Basel). 2020 Jul 29;10(8):1300. doi: 10.3390/ani10081300 (PMC7460480; doi:10.3390/ani10081300)
Supplement: Supplementary file 1 [file animals-10-01300-s001.zip › animals-868017-supplementary-final/c1]

id	VAR2	VAR3	VAR4	VAR5	VAR6	VAR7	VAR8	VAR9	VAR10	VAR11	VAR12	VAR13	VAR14	VAR15	VAR16	VAR17	VAR18	VAR19	VAR20	VAR21	VAR22	VAR23	VAR24	VAR25	VAR26	VAR27	VAR28	VAR29	VAR30	VAR31	VAR32	VAR33	VAR34	VAR35	VAR36	VAR37	VAR38	VAR39	VAR40	VAR41	VAR42	VAR43	VAR44	VAR45	VAR46	VAR47	VAR48	VAR49	VAR50
32106	0	2	0	1	0	0	0	0	0	0	2	2	2	2	1	1	1	1	1	1	1	1	0	0	0	0	0	0	0	0	0	0	1	1	1	1	1	1	2	1	1	1	0	1	2	2	2	2	1
32133	0	2	0	1	0	0	0	0	0	0	2	2	2	2	1	1	1	1	1	0	0	0	1	1	1	1	1	1	1	1	1	1	1	1	1	1	1	1	2	1	1	1	1	0	1	2	2	2	2
32148	1	2	1	2	2	2	1	1	1	1	2	2	1	2	1	1	1	1	1	1	1	1	1	1	1	1	1	2	2	1	1	1	1	1	1	1	1	1	1	1	1	1	1	2	2	2	2	1	0
32228	1	2	2	2	2	2	1	1	1	0	1	1	1	1	1	1	1	0	1	1	1	2	2	1	1	1	1	0	0	0	0	0	1	0	1	0	0	0	0	0	0	0	0	0	0	1	2	2	1
32253	0	1	1	2	2	2	2	2	2	1	1	1	1	1	1	2	2	1	2	2	1	1	2	2	1	2	2	0	0	0	0	0	0	0	0	0	0	0	0	0	0	0	0	0	1	1	2	2	2
32278	0	0	0	1	1	1	1	1	2	2	1	1	1	1	1	1	1	1	2	1	1	1	0	0	1	0	0	0	0	1	1	1	2	2	2	2	1	2	2	2	2	2	1	2	1	1	1	1	0
32289	0	1	1	1	0	1	0	0	1	1	0	0	0	0	0	0	0	0	1	0	0	0	0	0	1	0	0	0	0	1	1	1	1	1	1	1	0	1	1	1	1	1	1	1	0	0	0	0	0
32330	0	2	1	2	1	1	1	1	1	1	2	2	2	2	2	2	1	1	2	2	2	2	2	1	1	1	1	1	1	1	1	1	1	1	0	0	0	0	1	0	1	1	1	1	2	2	2	2	2
32409	0	2	1	1	2	2	0	0	0	0	1	2	2	2	0	0	0	0	0	0	0	0	0	0	0	0	0	0	0	0	1	1	1	1	0	0	0	0	1	0	0	0	0	0	1	2	2	2	2
32420	0	1	1	0	1	1	1	1	1	0	1	1	1	1	0	1	1	1	1	1	0	0	1	1	1	1	1	0	0	0	0	0	0	0	0	0	0	0	1	0	0	0	0	0	2	2	2	2	2
32508	0	0	0	0	0	0	0	0	1	1	0	0	0	0	0	0	0	0	1	0	0	0	0	0	1	0	0	1	1	1	2	2	2	1	1	1	0	1	2	2	1	1	1	1	1	1	1	1	1
32633	0	0	0	1	1	2	1	1	1	2	2	2	2	1	1	1	0	1	1	1	1	1	1	1	1	2	2	2	2	2	2	2	1	1	1	1	1	1	1	1	1	1	0	2	2	2	1	1	0
32664	0	2	2	1	0	1	0	0	0	1	2	2	2	2	2	2	2	2	2	2	2	2	2	1	1	1	1	0	0	0	0	0	0	0	0	1	0	0	0	0	0	1	0	0	1	1	0	0	0
32697	1	1	1	0	0	1	1	1	1	2	1	1	1	1	2	2	2	2	2	2	2	2	2	0	0	0	0	0	1	1	1	1	1	1	1	2	1	1	1	1	1	2	1	0	1	1	0	0	0
32704	0	2	2	2	1	1	0	0	0	2	1	1	1	1	1	1	1	1	1	1	1	1	0	0	0	1	1	0	1	1	1	1	1	1	1	2	1	1	1	1	1	1	1	1	1	0	0	1	1
32705	1	2	1	1	1	1	1	1	1	1	2	2	2	2	2	2	2	2	1	2	1	1	1	1	1	1	1	1	1	1	1	1	1	1	1	2	1	2	2	2	2	2	2	2	1	0	0	0	0
32816	0	1	1	2	1	2	0	0	0	0	2	2	2	2	2	1	1	1	1	1	1	0	0	0	0	0	0	0	0	0	0	0	0	0	0	0	0	0	0	0	1	0	0	1	1	1	2	0	1
32817	0	1	1	1	1	1	0	0	0	0	1	1	1	1	1	0	0	0	0	0	0	0	0	0	0	0	0	0	0	0	0	0	0	0	0	0	0	0	0	0	1	0	0	1	1	1	1	0	0
32865	0	0	0	0	0	1	0	0	0	0	1	1	1	0	0	0	0	0	0	0	0	1	0	1	1	1	1	2	2	2	2	2	2	2	2	2	2	2	2	2	2	1	0	1	1	1	1	1	1
32870	2	2	2	1	1	0	0	1	1	0	2	2	1	1	1	1	0	0	0	0	0	0	1	1	1	1	1	1	1	1	1	1	1	1	1	1	1	1	1	1	1	1	1	0	0	1	2	1	1
32970	0	2	2	1	1	1	0	0	0	0	1	1	1	1	1	1	1	0	0	1	1	1	2	2	1	1	1	0	0	0	0	0	0	0	0	0	0	0	0	0	0	0	0	0	1	1	1	1	1
33012	1	2	2	2	2	2	1	1	1	1	2	2	2	1	1	1	0	0	0	0	0	0	1	1	2	2	1	2	1	1	1	1	2	2	2	2	2	1	0	0	0	0	1	0	2	2	2	2	2
33152	0	1	1	1	0	1	0	0	0	0	1	0	1	0	1	1	1	0	0	0	0	0	0	0	1	0	0	2	2	1	1	0	1	0	0	0	0	0	0	0	0	0	0	0	1	1	2	1	1
33183	0	1	1	1	1	2	1	0	0	0	0	0	0	0	0	1	1	1	1	1	0	1	2	2	2	1	1	1	2	2	1	1	1	1	1	1	1	1	1	1	1	1	2	1	1	1	1	0	0
33189	1	2	2	2	1	2	1	1	1	1	1	1	1	1	0	0	0	0	1	0	0	1	1	1	1	0	0	0	1	1	0	0	0	0	0	0	0	0	0	1	0	0	1	0	0	0	1	0	0
33242	0	1	0	2	0	1	0	0	0	0	2	2	2	2	2	2	2	2	2	1	1	1	1	1	1	1	1	1	1	1	1	1	1	1	1	1	2	2	1	1	2	1	1	1	1	2	2	2	2
33315	1	1	1	1	2	2	1	1	1	1	2	2	2	1	1	1	1	0	0	1	1	1	1	1	0	0	0	1	1	1	1	1	1	1	1	2	1	1	1	1	1	1	0	1	1	1	1	1	1
33333	0	1	1	2	2	2	2	2	2	2	1	1	1	0	0	0	0	0	0	0	0	0	1	1	0	1	1	2	2	2	2	2	2	2	2	1	1	1	1	1	1	1	0	1	1	2	2	1	1
33351	2	0	0	2	1	2	0	0	0	1	1	1	1	1	1	1	1	1	0	1	1	1	1	1	1	1	1	0	0	0	0	0	0	0	0	1	1	1	1	1	1	1	1	1	1	0	0	0	0
33375	0	1	1	0	0	0	1	1	1	1	1	1	1	0	0	0	0	0	0	0	0	0	1	1	1	1	1	0	0	0	0	0	0	0	0	0	0	0	0	0	0	0	0	0	1	1	1	1	1
33453	0	1	1	1	0	2	1	1	1	1	2	1	2	1	1	1	1	1	1	1	1	1	1	0	0	0	0	1	1	1	2	2	1	1	1	1	1	1	1	0	0	1	1	1	1	0	1	0	0
33458	0	0	0	0	0	2	1	1	1	1	1	1	1	1	1	1	1	1	1	1	1	2	1	1	1	1	1	2	2	2	2	2	1	1	1	1	1	1	1	1	1	1	1	1	1	0	0	0	0
33539	2	2	2	1	1	2	1	1	2	2	1	1	2	0	0	0	0	0	0	0	0	0	1	1	1	1	1	1	2	1	1	1	1	1	1	1	1	1	1	1	1	1	0	1	2	2	2	2	1
33544	0	1	1	2	2	2	1	1	1	0	2	1	1	0	0	0	0	0	0	0	0	1	2	1	2	1	1	1	1	1	2	2	2	2	2	2	1	1	1	1	1	1	2	1	0	0	0	0	0
33710	2	2	1	0	0	0	1	2	2	2	1	2	2	2	1	0	0	0	0	0	0	0	0	0	0	0	0	0	0	0	1	1	1	1	0	1	1	1	1	1	1	0	1	1	1	1	1	1	1
33791	1	2	2	2	2	1	0	0	0	0	1	0	1	0	0	0	0	0	0	1	0	1	0	0	0	0	0	2	1	1	1	2	0	0	0	0	0	0	0	0	0	1	1	0	0	1	1	1	1
33887	0	2	1	1	1	1	1	1	1	1	2	2	2	1	1	1	1	1	1	1	1	0	0	0	1	0	0	2	2	2	2	2	2	2	2	1	1	2	2	1	2	2	2	2	1	1	1	1	1
34063	0	2	2	2	2	2	2	0	1	1	2	2	2	2	2	2	1	0	1	1	1	1	2	2	1	2	1	1	1	1	1	1	1	1	1	1	1	1	0	0	0	0	0	0	1	1	2	2	2
34103	0	2	2	2	2	2	1	1	1	1	0	0	0	0	0	1	1	1	1	1	0	0	1	1	1	2	2	1	1	1	1	1	1	1	1	0	0	0	0	1	0	0	0	0	0	1	2	0	0
34130	1	0	0	0	0	0	1	1	1	1	1	1	1	1	1	1	1	1	1	1	0	0	0	1	0	1	1	1	2	2	2	2	2	2	2	1	1	1	1	0	1	1	1	1	1	2	2	1	1
34142	0	1	1	1	1	1	0	1	1	1	1	1	1	0	0	0	0	0	0	1	1	1	2	2	2	2	2	0	2	1	1	1	1	1	1	1	1	0	1	1	0	0	0	0	1	1	1	1	1
34203	0	1	1	1	1	1	1	1	1	1	1	1	1	1	1	2	1	2	2	2	1	1	2	2	2	2	2	1	1	1	1	1	1	1	1	1	1	1	1	1	1	1	0	1	2	2	2	2	1
34292	2	2	2	0	1	1	0	1	1	1	2	2	2	2	2	2	2	1	1	2	2	2	2	2	1	1	1	1	1	1	1	1	0	0	0	1	0	0	0	0	0	1	1	0	0	0	0	0	0
34320	1	1	1	0	1	1	0	0	0	0	1	2	1	1	1	1	1	0	0	1	1	1	1	1	0	1	1	0	1	1	1	1	1	1	1	2	0	0	0	0	0	0	1	0	0	0	0	0	0
34324	0	1	1	1	1	2	2	2	2	2	2	2	2	2	2	2	2	2	2	2	1	1	1	0	0	0	0	2	2	2	2	2	1	1	1	1	0	1	1	1	1	2	2	2	1	0	0	0	0
34440	0	2	2	2	2	1	0	0	0	0	1	1	1	1	1	1	1	1	1	0	0	0	1	1	1	1	2	0	0	0	0	0	0	0	0	0	0	0	0	0	1	0	0	1	2	1	1	2	2
34442	0	2	2	2	1	2	0	0	0	0	1	1	1	1	1	1	1	1	1	0	0	0	0	0	0	1	2	0	1	1	0	0	0	0	0	0	0	0	0	0	0	0	0	0	1	0	0	1	1
34445	0	2	2	1	1	1	0	0	0	1	2	2	1	2	2	2	2	2	2	2	2	2	1	1	1	1	1	1	1	1	0	1	1	0	0	0	0	0	0	0	0	0	0	0	0	1	1	1	0
34456	0	2	2	1	1	1	1	1	1	0	1	1	0	1	2	2	2	2	2	2	2	1	1	1	1	1	1	1	1	1	0	1	1	0	0	0	0	0	0	0	0	0	0	0	0	1	2	1	1
34570	0	1	1	1	1	0	0	1	0	0	0	0	0	0	0	0	0	0	0	0	0	0	0	0	0	1	1	1	1	1	1	1	1	1	1	0	0	0	1	1	1	1	1	1	1	1	1	0	1
34595	0	1	1	0	0	1	0	0	0	1	1	1	1	1	1	1	1	1	1	1	1	2	1	1	1	1	1	1	1	1	1	1	1	1	1	2	1	1	1	1	1	1	0	0	1	1	0	0	0
34658	1	0	1	1	1	0	1	1	1	0	0	0	0	0	1	1	1	0	0	0	0	0	0	0	1	1	1	1	1	1	1	1	1	2	2	1	1	1	1	1	1	1	1	0	1	2	2	0	0
34714	1	1	1	1	1	1	1	1	1	1	2	1	1	1	1	1	1	1	1	1	1	2	2	1	2	1	1	1	1	2	2	2	1	1	1	1	0	1	1	1	1	2	2	1	0	0	0	0	0
34746	0	1	0	1	0	1	1	1	1	1	1	1	0	2	2	2	2	2	2	2	2	2	1	1	1	1	1	2	2	2	2	2	2	2	2	2	2	2	2	2	1	0	1	1	1	1	0	0	0
34764	1	2	1	1	0	0	0	0	0	0	1	1	1	1	1	1	1	1	1	2	2	1	0	1	1	0	0	1	1	1	1	1	1	1	1	1	1	1	1	1	1	0	1	1	1	0	0	0	0
34792	1	2	1	0	0	0	1	1	1	1	1	1	1	1	1	1	1	1	1	1	1	1	1	0	0	0	0	0	0	0	1	1	1	1	1	1	1	1	1	0	1	1	0	0	0	0	0	0	0
34944	0	2	2	2	2	1	0	0	0	1	0	1	1	1	1	1	0	1	1	1	1	1	1	1	1	1	1	2	2	1	2	2	1	0	0	0	0	0	1	1	0	0	1	1	2	2	2	2	2
34983	2	0	0	0	0	2	1	1	1	1	2	1	2	1	1	1	1	0	1	1	1	1	1	2	0	1	1	0	0	0	0	0	1	0	0	1	1	1	1	0	0	0	0	0	0	1	2	1	1
35026	0	1	1	1	0	1	0	0	0	1	0	0	0	0	0	0	0	1	1	0	0	0	1	0	0	0	0	1	1	1	2	1	1	1	1	1	1	2	2	1	2	2	2	2	2	2	1	0	1
35048	0	2	2	1	0	1	0	0	0	0	1	2	1	1	1	2	2	2	1	1	1	1	1	2	1	1	1	0	1	0	0	0	0	0	0	0	0	0	0	0	0	0	0	1	1	1	1	1	1
35080	0	2	2	2	1	2	0	0	0	2	1	1	1	1	1	1	1	0	0	1	1	1	1	1	0	1	1	1	2	2	2	2	2	2	1	1	0	0	0	0	1	1	1	1	1	1	1	1	1
35185	1	1	1	1	1	2	1	1	1	2	1	1	1	1	1	1	0	0	0	1	0	1	1	1	1	2	2	0	1	1	1	1	0	1	1	2	1	1	1	1	1	1	1	1	1	0	0	0	0
35205	1	1	1	2	2	2	1	1	1	2	0	0	0	0	0	0	0	0	0	2	1	2	2	2	2	2	2	0	2	1	1	1	0	2	2	1	2	1	1	1	2	2	2	1	1	0	0	0	0
35216	1	1	1	2	2	2	1	1	1	1	0	0	1	0	0	0	0	0	0	2	1	2	2	2	2	2	2	0	1	1	1	1	1	2	2	2	2	2	2	1	1	1	1	1	1	0	0	0	0
35248	0	1	1	2	2	0	0	0	0	1	1	1	1	1	2	2	2	1	1	1	1	1	0	1	2	1	1	1	1	1	1	1	1	1	1	0	0	0	0	0	0	0	0	0	0	0	0	0	0
35272	0	2	2	1	0	1	0	1	1	1	2	2	1	2	2	2	2	2	2	2	1	1	1	2	1	1	1	1	2	2	2	2	2	2	2	2	2	2	2	1	2	2	2	2	2	2	2	1	1
35291	0	1	1	0	0	0	1	1	1	1	2	2	1	2	2	2	2	2	2	2	1	1	1	2	1	1	1	1	2	2	1	2	2	1	1	1	1	1	1	0	1	1	1	1	1	2	2	2	1
35357	1	1	0	1	1	1	1	1	1	1	2	2	2	1	1	1	1	1	1	1	1	1	1	0	1	1	1	1	0	0	1	1	2	2	2	2	2	1	1	0	1	1	1	0	1	1	1	1	1
35383	1	1	2	1	1	1	1	1	0	0	0	0	0	0	1	1	1	1	1	1	1	2	2	1	2	1	1	1	1	0	0	0	1	1	1	1	1	0	0	0	0	1	0	1	0	0	1	1	1
35396	0	2	1	2	2	2	1	1	0	0	0	0	0	0	1	2	2	2	2	2	1	1	2	1	2	1	1	0	1	0	0	0	0	0	0	0	0	0	0	0	0	0	0	0	1	1	2	2	2
35398	1	1	0	0	0	1	1	1	1	2	1	1	1	1	1	1	1	1	1	1	1	1	1	0	0	0	0	0	0	0	1	1	1	1	1	2	1	1	1	0	1	1	0	0	0	0	1	0	1
35460	0	2	1	2	1	1	0	0	0	0	2	2	2	2	2	2	1	1	1	1	1	1	1	0	0	0	0	1	0	0	0	0	1	1	1	1	1	1	2	1	1	1	0	1	2	2	2	2	2
35483	0	0	0	1	1	1	0	0	0	1	1	1	1	1	2	1	1	0	0	0	0	0	0	1	2	1	1	0	0	0	0	0	0	0	0	0	0	0	0	0	0	0	1	0	0	1	1	1	1
35494	0	1	0	0	0	1	1	1	1	1	2	2	2	2	2	1	1	1	1	1	1	1	1	1	1	1	1	0	0	0	1	1	1	1	1	1	1	1	1	0	1	1	1	0	0	1	1	1	1
35638	2	2	2	1	1	1	0	0	0	1	2	2	2	1	1	2	1	1	1	1	1	1	0	1	1	0	0	0	0	0	0	0	0	0	0	0	0	0	0	1	0	0	0	0	0	0	1	0	0
35922	1	1	1	2	2	1	1	2	1	1	0	0	0	1	1	1	1	1	1	0	1	0	0	0	0	1	1	1	1	1	1	1	1	1	1	1	1	1	1	1	1	1	1	1	1	1	1	1	1
36014	2	2	1	1	0	0	1	1	1	1	2	2	2	1	0	0	0	0	0	0	0	0	0	0	0	0	0	0	0	0	1	0	1	1	1	1	0	0	0	0	0	0	0	0	1	1	1	1	1
36044	1	1	1	1	1	1	1	1	1	1	1	1	1	0	0	0	0	0	0	1	1	1	1	2	2	2	2	2	2	2	2	2	2	2	2	1	1	1	1	1	1	0	0	0	0	1	1	0	0
36203	0	2	1	1	1	1	0	0	1	2	2	2	2	2	2	2	1	0	0	0	0	0	0	0	0	0	0	1	1	0	1	1	1	0	0	0	0	0	0	0	0	0	1	0	1	0	0	1	1
36268	1	1	0	1	1	0	0	0	0	1	0	0	0	1	1	1	1	1	1	0	1	1	1	1	1	2	2	1	1	1	1	1	1	1	1	0	0	0	0	0	0	0	0	0	0	1	2	0	0
36279	0	2	1	1	0	1	0	0	0	1	1	1	1	1	1	1	1	1	2	1	1	1	0	0	1	0	0	0	0	1	1	1	1	1	1	2	1	2	2	2	2	2	2	2	1	0	0	1	1
36324	0	2	1	1	1	1	0	0	0	0	1	2	1	1	1	1	0	0	1	1	1	2	2	2	2	2	2	1	2	1	1	1	1	1	0	1	0	0	0	0	1	1	2	1	1	2	2	2	2
36354	0	0	0	2	1	2	1	1	1	2	1	1	1	1	1	1	1	1	1	1	1	1	1	0	0	0	0	2	2	1	2	2	2	0	0	0	0	0	1	1	0	0	0	0	1	1	2	2	2
36363	0	1	0	1	0	1	0	0	0	2	2	2	1	1	1	1	1	1	1	1	1	1	1	0	0	0	0	1	1	1	1	1	1	0	0	0	0	0	0	0	0	0	0	0	0	0	2	1	1
36404	2	1	1	1	1	1	2	2	2	2	0	1	1	1	0	0	0	0	0	0	0	0	1	1	1	1	1	1	0	1	1	1	1	1	0	1	0	0	0	0	0	0	1	0	0	2	2	2	2
36424	1	2	2	2	2	1	0	0	0	0	1	1	1	0	0	1	1	1	1	1	0	0	1	1	2	2	2	1	0	0	0	0	1	1	1	1	1	0	0	1	0	0	1	0	1	1	2	1	1
36449	1	2	2	1	1	0	1	1	1	0	0	0	1	1	1	1	1	1	1	1	2	1	1	0	1	1	1	1	1	2	2	2	2	1	1	1	1	1	1	1	1	0	0	1	0	0	0	1	0
36451	1	2	2	2	2	1	0	0	0	0	2	1	2	0	0	0	0	0	0	0	1	1	1	1	2	2	2	1	0	0	0	0	2	1	1	1	1	0	0	0	0	0	1	0	1	2	2	2	2
36490	1	1	1	1	1	2	2	2	2	2	2	2	2	1	1	0	0	0	0	1	0	1	1	1	1	1	1	1	2	1	1	1	0	0	0	0	0	0	0	0	0	1	1	0	1	1	1	1	1
36497	1	0	0	0	0	0	0	0	0	0	2	1	2	1	1	1	1	1	1	1	1	1	0	1	2	1	1	0	0	1	1	1	0	0	0	0	0	0	0	0	0	0	0	0	0	0	0	0	0
36608	2	1	1	0	1	0	1	1	1	1	2	2	1	2	2	2	2	2	1	2	2	2	2	2	2	2	2	1	1	0	0	0	0	0	0	1	1	1	1	1	1	1	1	1	1	0	1	0	0
36645	1	1	1	1	0	1	0	0	0	0	0	1	0	1	1	1	1	1	1	0	1	1	1	1	1	2	2	0	1	1	1	1	1	1	1	1	0	0	0	0	0	0	1	0	0	0	1	0	0
36700	1	1	1	2	1	2	1	1	1	1	0	0	0	0	0	0	1	1	1	1	1	1	1	1	1	1	1	0	0	0	0	0	0	0	0	0	0	0	0	0	0	0	0	0	0	0	0	0	0
36740	1	2	2	2	2	2	2	2	2	1	1	1	1	1	0	0	0	0	1	0	0	0	0	0	0	0	0	1	1	1	1	1	1	1	1	1	1	0	1	2	0	0	0	0	0	0	1	0	0
36781	0	1	1	2	2	2	2	1	2	2	2	2	2	1	1	1	1	1	1	1	1	1	1	1	1	2	2	2	2	2	2	2	1	1	1	1	0	0	0	0	0	0	0	1	1	1	0	0	0
36871	0	2	1	2	1	0	1	1	1	0	2	2	2	2	2	2	2	1	2	1	1	1	2	2	1	2	2	1	1	1	1	1	1	1	1	1	1	1	1	1	1	1	1	0	0	1	2	2	2
36951	0	2	2	1	1	1	1	1	1	1	1	1	1	1	1	0	1	1	1	1	1	1	0	0	0	0	0	0	0	0	0	0	0	0	0	0	0	0	0	0	1	0	0	1	1	1	1	0	0
37085	1	2	1	1	1	2	0	0	0	0	1	0	1	1	1	1	1	1	1	0	1	1	1	1	2	2	2	1	1	1	1	1	0	0	0	0	0	0	0	0	0	0	0	1	1	1	1	0	0
37103	0	2	2	1	2	2	0	0	0	1	0	0	0	1	1	1	1	1	1	1	1	1	1	1	1	1	1	2	1	2	1	1	1	1	1	2	1	1	1	1	0	0	1	0	0	1	1	1	1
37200	2	2	2	1	2	2	0	0	0	0	1	2	2	2	1	1	1	0	1	2	1	1	2	2	1	1	1	1	1	1	1	1	1	1	1	2	1	1	1	1	1	1	1	1	1	0	0	0	0
37227	0	1	1	1	0	2	0	0	0	1	0	0	0	0	0	0	0	1	1	0	0	0	0	0	0	0	0	0	0	0	1	1	1	1	1	2	1	1	1	1	1	1	1	1	0	0	1	0	1
37288	1	1	1	1	1	1	1	1	1	1	0	0	0	1	1	1	1	1	1	1	1	1	1	1	1	2	2	1	1	1	1	1	1	1	1	0	1	1	1	1	1	1	1	1	1	1	2	1	1
37359	1	2	2	1	1	2	0	0	0	0	1	0	1	0	0	0	0	0	0	1	1	1	1	1	1	1	0	1	1	0	0	0	0	0	0	0	1	1	0	0	0	1	0	0	0	0	1	0	1
37362	0	1	1	2	1	2	1	1	1	1	2	1	2	1	1	1	0	0	0	0	0	0	1	1	1	1	0	2	2	1	1	1	1	1	1	1	1	1	0	0	0	0	0	0	1	1	2	1	1
37369	0	2	2	1	0	1	0	0	0	1	2	1	2	1	1	1	1	1	1	1	1	1	1	0	0	0	0	1	1	0	0	0	0	0	0	1	0	0	0	0	0	1	0	0	1	1	1	0	0
37405	1	2	2	1	1	2	0	0	0	0	2	2	1	2	2	2	2	2	2	2	2	2	2	2	2	2	2	1	1	1	0	1	1	0	0	0	0	0	0	0	0	0	0	0	0	1	1	1	0
37408	1	1	0	1	0	0	0	0	0	0	2	2	1	2	2	2	2	2	2	2	2	2	1	1	1	1	1	1	1	1	0	1	1	0	0	0	1	1	0	0	1	0	0	1	1	2	2	2	1
37447	0	1	1	1	1	2	1	1	1	1	2	2	2	2	1	2	2	1	2	2	2	2	2	1	1	1	1	1	1	1	1	2	1	1	1	1	1	1	1	1	1	2	2	1	1	0	0	0	0
37516	2	1	0	1	0	2	0	0	0	0	1	1	1	1	1	0	1	1	1	1	1	1	0	1	1	1	1	0	0	0	0	0	0	0	0	0	0	0	0	0	0	0	1	0	0	1	1	1	1
37630	0	0	0	2	1	2	0	0	0	0	1	2	1	1	1	1	1	1	1	1	1	2	1	1	1	1	1	0	1	0	0	0	0	0	0	1	1	1	0	0	1	0	1	1	1	2	2	2	2
37650	0	1	0	1	1	1	0	0	0	0	2	2	1	2	2	2	2	2	2	1	2	2	2	2	2	2	2	1	1	1	1	1	2	2	2	2	2	2	2	2	2	2	1	2	2	2	2	1	0
37681	0	2	2	1	0	1	1	1	1	2	1	0	1	0	0	0	0	0	0	0	0	0	0	0	0	1	1	0	2	2	2	2	2	2	2	2	0	0	0	0	0	0	0	0	0	0	0	0	0
37682	1	2	2	1	1	2	2	2	2	2	1	2	2	1	0	0	0	0	0	0	0	0	1	1	1	1	1	1	2	1	1	1	1	1	1	1	1	1	1	1	1	1	1	0	2	2	2	1	1
37695	0	2	2	0	0	0	1	1	1	1	2	1	2	1	0	0	0	0	0	0	0	0	0	0	0	0	0	0	1	1	1	1	1	1	1	1	0	0	0	0	0	0	0	0	1	1	1	1	1
37726	2	2	2	2	2	1	0	0	0	1	1	0	1	0	0	0	0	0	0	1	1	1	1	1	1	1	1	1	0	0	1	1	1	1	1	1	0	0	0	0	0	0	0	0	0	1	1	1	1
37764	0	1	0	1	1	1	2	2	2	1	2	2	2	1	1	1	1	1	1	1	1	1	2	1	1	1	1	0	0	0	1	1	1	1	1	1	1	1	1	0	1	1	0	0	1	1	1	1	1
37878	1	1	1	1	2	2	1	1	1	0	2	2	2	2	2	2	1	0	0	1	1	1	2	2	1	1	0	1	1	1	1	1	1	1	1	2	1	1	0	0	0	0	0	0	1	1	1	1	1
37917	0	0	0	0	1	1	1	0	0	0	1	1	1	1	1	1	1	1	1	1	1	1	1	0	0	0	0	1	1	1	1	1	0	0	0	0	0	0	1	1	1	2	2	2	2	0	0	0	1
37921	0	1	1	1	1	1	0	0	0	0	1	1	0	1	1	1	1	1	1	1	1	1	1	1	1	1	1	1	1	1	1	1	1	1	1	1	1	1	2	2	2	2	2	2	2	1	1	0	1
37939	0	1	1	1	1	1	0	0	0	0	1	0	1	0	0	0	0	0	0	0	0	0	0	0	0	0	0	1	0	0	0	1	0	0	0	0	0	0	1	1	1	1	1	1	1	1	1	1	2
37983	1	1	1	1	1	1	1	1	1	1	0	1	1	1	0	0	0	1	2	1	0	0	1	1	1	1	1	1	1	1	1	1	1	2	2	1	2	1	1	1	2	2	1	2	2	1	1	1	1
38052	1	2	1	1	1	1	0	0	0	0	2	1	1	0	0	0	0	0	0	0	1	1	1	0	2	0	0	1	1	2	2	2	2	2	2	1	1	2	2	1	2	2	2	2	1	1	1	1	1
38055	1	1	1	1	1	2	1	1	1	1	2	1	1	1	1	1	1	1	1	1	1	2	2	0	1	0	0	1	1	2	2	2	1	1	1	1	0	1	1	1	1	2	2	2	1	0	0	0	0
38064	0	2	1	1	1	1	0	0	1	1	2	2	2	1	1	1	0	0	0	0	1	0	0	0	1	0	0	1	1	1	1	1	1	1	1	0	1	1	1	0	1	1	2	1	1	1	1	1	2
38081	0	1	0	0	0	0	1	1	1	1	2	1	2	0	0	0	0	0	0	0	1	0	0	0	1	0	0	1	2	2	2	2	2	2	2	1	1	1	1	0	1	1	1	1	1	1	1	1	1
38174	0	1	2	1	1	1	1	1	1	1	0	0	0	0	0	0	0	1	1	0	0	0	0	0	0	0	0	1	1	0	1	1	1	1	1	0	1	0	1	1	1	1	0	1	2	2	2	2	2
38221	2	0	0	0	1	1	1	2	2	2	2	2	2	2	2	1	1	1	1	1	1	1	1	0	0	0	0	0	0	0	0	0	0	0	1	2	0	0	0	0	0	1	0	0	1	1	0	0	0
38300	0	0	0	0	0	0	2	2	2	2	2	1	2	1	1	1	1	1	1	1	0	0	0	1	0	0	0	0	1	1	2	2	2	2	2	2	2	2	2	0	1	1	1	1	1	1	2	1	1
38308	0	2	2	0	0	0	0	1	1	1	1	1	1	0	0	0	0	0	0	0	0	1	0	0	0	0	0	0	0	0	0	0	0	0	0	0	1	1	0	0	0	1	0	0	0	0	0	0	1
38397	1	2	2	2	2	2	1	1	1	1	1	2	1	1	1	1	1	1	1	1	1	1	0	0	0	1	1	0	1	1	1	1	1	1	1	1	0	0	0	0	0	0	1	0	0	0	1	1	1
38464	0	1	1	1	1	1	1	1	1	1	1	1	1	1	1	1	1	1	1	1	0	0	0	0	0	0	0	2	2	1	2	2	2	1	1	1	0	1	2	2	1	1	1	1	1	1	1	1	1
38648	1	2	2	2	2	1	0	0	0	0	2	2	2	2	2	2	2	1	1	2	1	1	1	2	0	0	0	0	1	1	1	1	1	1	1	1	1	1	1	0	1	1	1	1	2	2	2	2	2
38734	1	1	1	2	1	2	1	1	1	1	2	1	2	1	1	1	1	1	1	1	1	1	0	1	1	0	0	1	0	0	0	1	0	0	0	0	0	0	0	0	1	0	0	1	1	2	2	2	2
38754	0	0	0	0	0	2	1	1	1	1	1	1	1	1	1	1	1	1	1	1	1	2	0	1	1	1	1	2	2	2	2	2	2	2	2	2	2	2	1	1	1	0	0	0	1	1	1	1	1
38908	0	1	1	2	2	2	1	2	2	0	0	0	0	0	1	1	1	1	1	1	2	0	0	0	0	0	0	0	0	1	1	1	1	0	0	0	0	0	0	0	0	0	0	1	0	0	1	1	1
38911	1	1	1	2	1	2	0	1	1	1	1	1	1	0	0	0	0	0	0	0	1	0	0	0	1	1	1	1	0	1	1	1	2	1	1	1	1	0	0	0	0	0	1	1	1	1	1	2	1
38960	1	0	0	2	1	2	1	1	1	1	2	2	2	2	2	2	2	1	1	2	2	2	2	1	0	0	0	0	0	0	1	1	1	1	1	2	1	1	1	0	1	1	0	0	0	0	0	0	0
39030	1	2	2	1	1	1	1	1	1	0	2	2	2	2	2	2	2	2	2	2	2	2	0	0	0	0	0	1	1	1	1	1	1	0	1	1	1	1	1	1	0	0	0	0	0	0	1	0	0
39052	0	1	2	1	2	2	0	0	0	1	1	1	1	1	1	1	1	1	1	1	1	2	1	1	1	0	0	1	2	2	1	1	1	0	1	1	1	1	1	0	0	0	1	0	0	0	0	0	0
39280	1	1	1	1	2	1	0	0	0	1	1	2	2	2	1	1	0	1	1	1	1	1	1	1	1	1	1	2	2	1	1	1	0	0	0	0	0	0	0	0	0	0	1	2	2	2	2	2	1
39296	1	1	1	1	2	1	0	0	0	0	1	1	1	1	0	0	0	0	0	0	0	1	1	1	1	0	0	1	2	1	0	0	0	0	0	0	0	0	0	0	0	0	1	1	1	1	1	1	0
39342	1	2	2	1	2	2	0	0	0	2	0	0	0	0	0	0	0	0	0	1	0	1	1	1	1	1	1	0	1	1	1	1	0	1	1	2	1	1	1	1	1	1	1	1	1	0	1	0	1
39348	2	1	2	1	2	1	0	0	0	2	0	0	0	0	0	0	0	0	0	2	1	2	2	2	2	2	2	0	1	1	2	1	1	2	2	2	2	2	2	2	2	2	2	2	2	0	0	0	0
39349	1	1	1	2	2	1	0	1	1	1	0	0	0	0	1	1	1	1	1	2	1	1	1	1	1	1	1	0	1	1	1	1	0	1	1	1	1	1	1	1	1	1	1	1	1	0	1	0	1
39398	0	1	1	2	2	2	2	2	2	2	1	1	1	1	2	2	2	1	1	2	1	1	2	2	2	2	2	1	1	1	1	1	1	1	1	2	2	2	2	2	2	2	2	2	2	0	0	0	0
39527	0	2	1	1	1	1	1	1	1	1	1	1	1	1	1	1	1	1	0	1	1	1	1	1	1	2	2	1	1	1	1	1	1	1	1	1	1	1	1	1	1	1	1	1	1	1	1	0	0
39534	1	2	1	1	0	1	0	0	0	0	1	1	1	1	1	2	2	2	2	2	1	1	2	1	1	1	1	0	0	0	1	1	1	1	1	1	1	1	1	1	1	1	0	0	0	0	1	0	0
39536	1	2	2	2	1	1	0	0	0	0	2	2	2	2	1	1	1	1	1	1	1	1	1	0	0	0	0	0	0	0	1	1	1	1	1	1	1	1	1	0	1	1	0	0	1	1	1	1	1
39701	1	1	1	1	0	1	0	0	0	1	2	2	2	0	0	1	0	0	0	0	0	0	0	0	1	1	1	1	0	0	0	0	1	1	1	1	1	0	0	1	0	0	1	0	1	1	2	1	1
39738	1	2	2	1	1	1	0	0	0	0	2	1	1	0	0	1	0	0	0	0	0	1	1	0	1	0	0	0	0	1	1	1	1	1	1	1	0	1	1	2	1	1	1	1	0	0	1	0	0
39763	0	2	2	2	2	2	2	1	2	1	1	1	1	1	1	2	2	2	2	2	1	1	2	2	2	2	2	2	2	2	2	2	2	2	2	1	0	0	0	0	0	0	0	0	0	0	0	0	0
39772	1	2	2	2	2	2	1	0	1	1	2	2	1	1	1	1	2	2	1	1	1	1	1	1	1	1	1	2	2	2	1	2	2	1	1	1	0	0	0	0	1	0	0	1	1	1	1	1	1
39888	1	2	2	2	2	2	2	2	2	1	1	1	1	1	1	0	0	0	0	1	1	1	1	1	1	1	0	1	0	0	0	1	0	0	0	0	0	0	0	0	0	0	0	0	0	0	0	0	0
39913	1	1	1	0	0	1	1	2	2	1	1	2	1	2	1	0	0	0	0	0	0	0	0	0	0	0	1	0	0	0	0	0	0	0	2	2	1	1	0	0	0	0	0	0	0	0	0	0	0
39998	0	2	2	0	0	0	0	0	0	0	0	0	0	0	0	1	1	2	2	2	1	1	2	1	1	1	1	0	0	0	0	0	0	0	0	0	0	0	0	1	0	0	0	0	0	0	2	1	1
40035	1	2	1	1	1	1	1	0	0	0	0	0	1	0	1	1	1	0	0	0	0	0	0	0	0	0	0	1	1	0	0	0	0	1	1	1	1	1	1	0	2	2	2	2	2	1	2	2	2
40081	0	1	1	1	1	2	0	0	0	0	2	2	2	2	2	2	1	1	1	1	1	1	0	1	1	0	0	1	0	0	0	0	1	1	1	1	1	1	1	1	2	1	0	2	2	2	2	2	2
40158	1	2	1	1	0	1	1	1	1	0	1	1	1	0	0	0	0	0	0	0	0	0	1	1	2	2	2	2	1	1	1	1	1	1	1	1	1	0	0	0	0	0	1	0	1	1	1	1	2
40180	0	1	1	0	0	0	2	2	2	1	1	1	1	0	0	0	0	0	0	0	0	1	1	1	2	2	2	1	0	0	0	0	1	1	1	1	1	0	0	0	1	0	1	0	1	1	2	1	1
40184	0	1	0	1	0	0	0	0	0	0	2	1	1	1	1	1	2	1	1	0	0	0	1	1	1	1	1	1	1	1	1	1	1	1	1	1	1	1	1	1	1	1	1	0	0	1	2	1	1
40199	1	0	0	1	1	0	0	0	0	0	0	0	0	0	0	0	0	0	0	1	1	1	1	1	1	1	1	1	2	1	2	2	2	1	1	1	1	0	2	2	0	0	0	0	1	1	1	1	1
40218	1	1	1	0	1	1	0	0	0	0	1	1	1	1	0	0	0	0	1	0	0	0	0	0	0	0	0	1	1	0	1	1	1	0	0	0	0	0	1	2	0	0	0	0	1	1	2	1	1
40251	0	2	2	2	2	2	1	1	2	2	2	2	2	2	2	2	1	1	1	1	1	1	0	0	0	0	0	0	0	0	0	0	0	0	0	0	0	0	0	0	0	0	1	0	0	0	1	1	2
40267	0	1	1	1	1	2	0	0	0	1	1	1	1	1	2	2	2	0	1	1	1	1	1	1	1	1	1	0	0	0	0	0	0	1	1	1	1	1	1	1	1	1	1	0	1	1	2	1	1
40298	0	2	1	2	2	1	0	0	0	1	2	2	2	2	2	2	2	1	2	2	2	2	1	1	0	1	1	0	0	0	0	0	1	1	1	1	1	1	1	1	1	1	0	1	1	1	2	2	1
40337	0	1	0	1	0	0	0	0	0	0	2	2	2	2	1	1	1	1	2	0	0	0	1	1	1	1	1	1	1	1	1	1	1	1	1	1	1	1	1	2	1	1	1	0	0	1	2	1	1
40406	2	1	2	2	1	2	1	1	1	1	0	0	0	0	0	0	0	0	0	0	1	1	2	2	2	2	2	1	0	1	0	0	0	0	0	1	0	0	1	1	1	1	2	1	1	1	1	1	1
40413	1	1	2	2	2	2	1	2	2	1	0	0	0	0	0	0	0	0	0	0	1	0	1	1	1	1	1	1	0	2	1	1	1	0	0	1	0	0	0	0	0	0	1	1	0	1	1	2	1
40441	1	1	1	1	1	0	1	1	1	1	2	2	2	1	1	1	1	1	1	1	0	0	0	1	1	1	1	1	1	1	1	1	2	2	2	2	2	1	1	0	1	1	2	1	2	2	2	2	2
40501	1	2	2	1	1	1	1	1	1	1	0	0	0	1	1	1	1	1	1	1	1	2	2	2	2	2	2	0	0	0	0	0	0	0	0	0	0	0	0	0	0	0	0	0	0	0	1	0	0
40510	1	0	0	0	0	0	0	0	0	0	1	2	1	0	0	1	1	1	0	0	0	0	0	0	0	0	1	1	1	0	1	1	2	1	2	1	1	1	1	0	0	0	0	0	1	1	1	1	1
40514	1	1	1	1	1	1	1	1	1	1	1	2	1	1	1	2	2	1	0	1	1	1	1	1	1	1	2	0	0	0	0	0	1	0	1	0	0	0	0	0	0	0	1	1	1	2	1	1	1
40525	0	0	1	1	1	1	0	0	0	1	0	1	0	0	0	1	1	1	0	0	0	0	0	0	0	1	2	0	1	1	0	0	1	0	1	0	0	0	0	0	0	0	0	0	0	1	1	1	1
40531	0	1	1	0	0	0	1	1	1	0	1	2	1	1	1	2	2	2	1	1	1	1	0	0	0	0	1	0	0	0	0	0	1	0	1	1	1	1	1	1	1	1	1	1	1	1	1	2	2
40600	0	0	0	1	1	1	1	1	1	1	1	2	1	1	1	1	1	1	0	1	1	1	1	1	1	2	2	0	1	1	1	1	1	1	1	2	1	1	1	1	1	1	2	1	1	0	0	0	0
40607	0	0	0	1	1	1	1	1	2	2	2	2	2	2	1	1	1	1	0	1	1	1	1	1	1	1	1	1	1	0	0	0	0	0	0	1	1	1	1	1	1	1	1	2	2	1	1	1	0
40644	0	0	0	0	0	1	1	1	1	1	1	1	1	1	1	1	0	0	0	0	0	0	0	0	0	1	1	1	1	0	1	1	1	0	0	1	0	0	1	1	0	0	0	0	1	1	1	1	1
40701	0	2	2	1	1	1	1	1	1	0	1	1	1	1	1	1	1	1	2	1	2	2	2	2	2	2	2	1	1	1	0	1	1	1	1	1	1	1	1	1	1	1	1	1	1	0	1	0	0
40712	1	1	1	1	0	1	0	0	0	0	1	1	1	1	2	2	2	1	1	2	2	2	2	1	0	0	0	0	0	0	0	0	0	0	0	1	0	0	0	0	0	0	0	0	1	1	1	1	1
40741	0	2	1	2	1	1	2	2	2	2	2	2	2	2	2	2	2	2	1	1	0	0	0	0	0	0	0	1	1	1	1	1	1	1	1	1	0	1	1	1	1	1	1	1	0	0	1	0	0
40762	1	2	1	1	1	2	1	1	1	1	1	1	1	1	1	1	1	1	1	1	1	1	2	2	2	2	2	0	0	0	0	0	0	0	0	0	0	0	0	0	1	0	0	1	1	1	1	1	1
40801	1	2	2	2	2	2	0	0	0	1	1	2	2	2	1	1	1	0	1	2	1	1	2	2	1	1	1	2	2	2	2	2	2	2	1	1	1	1	1	1	2	2	2	2	2	1	1	1	1
40803	1	2	2	1	1	2	1	1	1	2	2	1	2	1	0	0	0	0	1	0	0	0	0	0	0	0	0	0	1	1	1	1	1	1	1	1	0	0	0	1	0	0	0	0	0	0	1	0	0
40830	1	1	1	1	2	1	0	1	2	2	0	0	0	0	1	1	1	1	1	0	0	0	0	0	1	0	0	0	0	0	0	0	0	2	2	1	2	1	1	1	2	2	1	1	2	2	2	1	1
40845	0	1	1	1	1	1	1	1	1	0	0	1	1	1	0	0	1	1	0	0	0	0	0	0	0	0	0	2	2	0	2	2	2	1	1	1	1	0	1	1	0	0	1	0	1	1	1	1	1
40913	1	2	2	1	1	1	0	1	1	1	1	1	1	1	1	1	1	1	1	1	2	1	1	0	0	0	0	0	0	1	1	1	1	0	0	1	0	0	0	0	0	1	0	1	1	1	0	1	0
40987	0	1	1	2	2	2	2	2	2	2	0	0	0	1	0	0	1	1	1	1	0	0	0	0	0	1	1	1	2	2	2	2	2	2	2	2	1	1	2	2	1	1	1	2	0	0	0	0	0
41012	0	1	0	2	1	1	1	1	1	1	1	1	1	1	1	1	1	1	1	1	1	1	1	0	0	1	1	0	1	1	1	1	1	1	1	1	1	0	2	1	0	0	0	1	1	1	1	1	1
41024	1	1	1	2	2	1	0	0	0	0	1	2	1	1	1	1	0	0	0	0	0	1	2	2	2	2	2	1	2	1	1	1	1	1	1	2	1	1	1	1	1	1	2	0	0	2	2	2	2
41030	1	2	2	2	1	1	0	0	0	0	1	0	1	0	0	0	0	0	0	0	0	1	0	1	1	1	1	1	1	1	2	2	2	2	2	2	2	2	2	1	1	0	0	0	0	0	1	0	0
41094	0	1	1	0	0	1	1	1	1	1	1	1	1	1	1	1	1	1	1	1	1	1	2	1	1	1	1	1	1	1	1	1	0	0	0	0	0	0	0	0	0	1	1	1	1	0	0	0	0
41284	0	2	2	1	1	1	1	2	2	2	1	1	1	2	1	1	1	1	1	1	1	1	0	1	1	1	1	0	0	0	0	0	0	0	0	0	0	0	0	1	1	0	0	1	1	1	2	1	1
41290	0	1	1	1	1	2	1	1	1	2	1	1	2	1	1	1	1	1	1	1	0	1	1	1	1	1	1	1	1	1	1	1	1	1	2	2	1	1	1	1	1	1	1	1	0	0	0	0	0
41598	0	1	1	0	0	1	0	1	1	2	1	1	0	1	1	1	1	1	1	1	1	1	1	1	1	1	1	1	1	1	1	1	1	1	1	2	1	1	1	1	1	1	1	1	1	1	2	0	1
41603	1	2	1	0	0	0	0	1	1	2	1	1	0	1	2	2	2	2	2	2	2	2	2	2	2	2	2	2	2	2	2	2	2	2	2	1	2	2	2	1	2	2	2	2	2	2	2	1	1
41605	0	1	1	1	1	1	0	0	0	1	2	2	1	2	2	2	2	2	2	2	2	2	2	1	1	1	1	1	1	1	1	1	1	1	1	2	1	1	1	1	1	2	1	1	2	2	1	0	0
41659	1	1	0	1	1	0	0	1	1	1	1	1	1	1	2	2	2	1	1	1	1	1	1	0	1	0	0	0	0	0	0	0	0	1	1	1	1	1	2	1	1	1	1	0	2	2	2	1	1
41761	1	2	1	2	1	1	0	0	0	0	1	1	1	1	1	1	1	1	1	0	0	0	1	1	1	1	1	1	1	1	1	1	1	1	1	1	1	1	2	2	2	1	1	1	1	0	0	0	1
41798	0	1	1	1	1	2	2	2	2	1	1	0	0	1	1	1	1	1	1	1	1	1	0	1	0	0	0	2	2	1	2	2	2	2	2	2	2	1	1	1	0	0	1	0	0	1	0	0	0
41814	1	0	0	1	0	2	1	1	1	1	0	0	0	1	1	1	2	2	2	2	2	2	0	0	0	0	0	1	1	1	1	1	1	1	1	1	1	1	1	1	0	0	0	0	0	1	0	0	0
41826	1	1	1	1	0	1	1	1	1	2	0	0	0	0	0	0	0	1	1	0	0	0	0	0	0	1	1	0	1	1	1	1	1	2	2	1	1	0	0	0	1	1	0	1	1	1	1	1	1
41846	0	1	1	1	1	1	1	1	1	1	2	1	2	1	0	1	1	0	1	1	1	1	1	1	2	2	2	1	1	1	1	2	1	1	1	1	1	1	1	1	1	1	1	1	1	1	0	0	0
41935	1	1	1	1	1	1	0	0	0	1	0	0	0	0	0	1	1	1	1	1	0	0	1	1	1	1	1	0	0	0	0	0	0	0	0	0	0	0	1	1	1	1	1	1	2	1	1	1	2
41937	0	2	2	2	2	2	0	0	1	1	2	1	1	1	1	1	1	1	1	1	1	2	2	0	1	0	0	0	0	1	1	1	1	1	1	2	0	1	1	1	1	1	1	1	1	1	1	1	1
41952	1	1	2	0	1	1	1	1	1	1	1	1	1	1	1	1	1	1	1	1	1	1	1	1	0	0	0	0	0	0	0	0	0	1	1	1	1	0	0	0	1	1	0	1	1	1	1	1	1
42051	1	0	0	1	1	1	2	2	2	1	1	1	1	2	1	1	1	1	1	0	1	0	0	0	0	0	0	0	0	0	0	0	0	0	0	1	1	1	1	1	1	1	1	1	2	1	1	2	2
42110	1	1	1	1	1	1	1	1	1	1	1	2	2	2	1	1	1	1	2	2	0	0	1	2	1	1	1	1	2	2	2	2	2	2	2	2	2	2	2	1	2	2	2	2	2	1	1	1	1
42125	1	1	1	0	0	0	1	2	2	2	1	1	1	1	1	1	0	1	1	1	1	1	1	1	1	2	2	2	2	2	2	2	2	2	2	1	1	1	1	1	1	1	0	1	1	2	2	1	0
42126	0	2	2	1	1	1	1	1	1	1	0	0	0	0	0	0	0	1	1	1	1	1	1	0	0	1	1	1	1	1	1	1	1	1	1	0	0	0	0	0	0	0	0	0	0	1	2	1	1
42170	1	1	1	0	0	0	0	1	1	1	2	2	2	0	0	0	0	0	0	0	0	1	1	1	1	0	1	1	1	1	1	1	1	1	1	1	2	1	0	0	0	1	0	1	1	1	1	1	2
42227	0	1	1	2	2	2	2	2	2	2	0	0	0	0	1	1	1	1	1	1	2	2	2	0	0	0	0	1	2	2	2	2	2	2	2	2	2	2	2	2	2	2	2	1	1	1	1	1	1
42291	0	2	1	2	0	1	0	0	0	1	2	2	2	2	2	2	0	0	0	0	0	0	1	1	1	1	0	1	1	1	1	1	1	1	1	1	1	1	0	0	0	0	1	0	1	1	1	1	2
42292	1	2	1	1	1	1	0	0	0	0	2	2	2	2	1	1	0	0	0	0	0	0	1	1	1	1	0	2	2	1	1	1	1	1	1	1	1	1	0	0	0	0	0	1	2	2	2	2	1
42497	0	2	2	1	2	2	1	1	1	2	1	0	1	0	0	0	1	1	1	1	1	1	0	1	1	0	0	0	0	0	0	0	0	0	0	1	0	0	0	0	0	0	0	0	0	0	1	0	1
42550	1	0	0	1	1	1	1	1	1	2	1	1	1	1	2	2	2	1	0	1	1	1	1	1	2	1	1	0	0	0	0	0	0	1	1	2	2	2	2	2	2	2	2	1	2	1	1	0	0
42568	1	1	1	0	0	1	2	2	2	2	1	1	1	1	2	2	1	1	0	0	0	0	1	1	2	0	0	0	0	0	0	0	0	1	1	1	1	1	1	1	1	1	2	0	2	1	1	0	1
42725	0	0	0	2	2	2	2	2	2	2	2	2	2	1	1	0	0	0	0	0	0	0	0	0	0	0	0	1	1	1	1	1	1	1	1	1	1	1	1	1	2	1	0	2	2	2	2	1	1
42793	1	1	1	0	0	1	1	1	1	0	1	1	2	1	1	1	1	1	1	1	1	1	0	1	1	1	1	0	0	0	0	0	0	1	1	2	2	2	1	2	2	2	2	2	2	0	0	1	1
42853	0	2	1	2	1	1	1	1	1	1	1	1	1	1	1	1	1	1	0	1	1	1	1	1	1	0	0	0	0	0	0	0	0	0	0	0	0	0	0	0	1	0	0	1	1	2	2	0	0
42878	1	0	0	1	1	1	0	0	0	1	0	0	0	0	1	1	1	0	0	0	0	0	0	0	1	1	1	1	1	1	1	1	1	1	2	1	0	0	0	0	0	0	0	0	0	1	1	0	0
42952	0	1	1	1	1	1	1	1	1	1	0	0	0	0	1	1	1	1	1	0	0	0	0	0	1	0	0	1	1	1	1	1	1	1	2	2	1	0	0	0	0	0	1	0	0	0	1	0	0
42968	1	1	1	1	1	1	0	0	0	0	0	0	1	1	1	1	0	1	0	0	1	1	1	0	0	0	0	1	1	1	2	1	2	1	1	1	1	1	1	1	1	1	2	1	1	1	2	1	1
43098	0	0	2	0	0	0	1	1	1	1	1	1	1	0	0	0	1	1	1	1	1	1	0	1	1	0	0	0	0	0	0	1	1	0	0	0	0	1	1	1	1	1	1	1	1	1	1	1	1
43111	1	2	2	2	2	2	1	1	1	1	1	1	1	1	0	0	0	0	0	0	0	0	1	1	1	1	1	2	1	1	0	0	0	0	0	1	0	0	0	0	0	0	1	1	1	2	2	2	1
43217	1	1	1	1	1	1	1	1	1	0	2	1	2	1	1	1	0	0	0	0	0	0	1	1	2	2	1	2	2	2	2	2	1	1	1	1	1	1	0	0	0	1	1	0	1	1	2	1	1
43276	2	2	2	0	1	2	1	1	1	1	2	1	2	1	1	1	1	1	1	1	1	1	1	1	1	1	1	0	1	1	1	1	1	1	1	1	0	0	0	0	0	0	0	0	0	0	0	0	0
43314	0	1	1	0	0	1	1	1	1	1	1	1	1	1	1	1	1	2	2	2	2	2	2	0	0	0	0	0	0	0	1	1	1	1	1	1	1	1	1	0	1	1	0	0	0	0	1	1	1
43341	2	2	1	1	1	1	0	0	0	0	2	1	1	1	1	1	1	1	0	1	1	2	2	1	2	1	1	0	0	1	1	1	1	1	1	2	1	2	2	2	2	2	2	2	1	0	0	0	0
43433	0	1	1	1	1	2	1	1	1	2	0	0	0	2	2	2	2	2	2	2	2	2	0	0	0	0	0	2	2	2	2	2	2	2	2	2	2	2	2	2	0	0	0	0	0	1	0	0	0
43486	0	2	1	2	1	1	1	1	1	1	1	2	0	0	0	0	0	0	0	0	0	0	0	0	0	0	0	0	0	0	0	0	0	0	0	1	0	0	0	0	0	0	0	1	1	1	2	1	1
43558	2	2	2	1	1	1	0	0	0	1	1	1	1	1	1	1	1	1	1	2	1	2	2	2	2	2	2	1	2	2	2	2	1	2	2	2	1	1	1	1	1	1	1	1	1	0	0	0	0
43568	0	1	1	0	0	0	0	1	1	0	2	2	1	2	2	2	2	2	2	2	2	2	2	2	2	2	2	2	2	2	1	2	2	1	1	1	0	0	0	0	0	0	0	0	0	1	1	1	0
43593	0	1	1	1	1	1	2	2	2	0	1	1	1	1	1	1	1	1	1	0	0	0	1	1	1	1	1	2	2	2	2	2	2	2	2	2	2	1	2	2	1	1	1	0	0	1	1	1	1
43595	0	1	1	0	0	0	1	1	1	0	1	1	1	1	1	1	1	2	2	0	0	0	1	1	1	1	1	2	2	2	2	1	1	1	1	1	1	2	2	2	2	2	2	1	1	2	2	1	1
43662	1	2	2	2	2	1	1	1	1	1	1	1	1	0	0	0	0	0	0	0	0	0	0	0	1	1	1	1	0	0	0	0	1	1	1	1	1	0	0	0	0	0	1	0	1	1	1	1	1
43713	1	1	0	1	1	1	1	1	1	1	1	0	0	1	1	1	1	1	1	0	1	0	0	0	0	0	0	1	1	0	1	1	1	1	1	2	2	2	2	1	1	1	1	1	1	0	1	1	1
43766	1	2	1	1	1	2	0	0	0	0	0	0	0	0	0	1	1	1	1	1	0	0	1	1	1	2	2	1	2	2	1	1	1	1	1	0	0	0	0	0	0	0	0	0	0	0	0	0	0
43777	1	1	0	0	1	2	0	0	0	0	0	1	1	1	1	1	0	0	0	0	0	0	0	0	0	1	1	0	1	1	0	0	0	0	0	0	0	0	0	0	0	0	0	0	0	0	1	1	1
43810	2	2	2	2	1	1	0	0	0	0	1	2	1	1	0	0	0	0	0	0	0	0	0	0	0	1	1	0	1	1	1	1	1	1	1	1	1	1	1	1	1	1	0	1	2	2	2	2	2
43830	1	1	0	0	0	0	2	2	1	1	1	1	1	1	2	2	1	1	1	1	1	1	1	0	1	1	1	0	1	0	0	0	0	0	0	1	0	0	0	0	0	0	0	0	0	0	1	1	1
43841	1	2	1	1	1	1	0	0	1	0	1	2	1	1	1	1	1	1	1	1	1	1	1	0	0	1	1	0	1	1	2	2	2	2	2	2	1	1	1	0	1	1	1	0	0	0	0	0	0
43905	1	1	0	0	0	1	1	1	1	1	1	1	1	0	0	0	0	0	0	1	1	0	1	1	1	1	1	2	2	2	2	1	2	1	1	0	0	0	0	0	0	0	0	0	1	2	2	1	1
44007	0	2	2	2	1	2	0	0	0	0	2	2	2	2	2	1	1	1	1	0	0	0	0	0	0	0	1	1	0	0	0	1	0	0	0	0	0	0	0	0	0	0	0	0	1	0	0	1	1
44013	0	0	0	0	0	0	0	0	0	0	2	2	2	2	2	2	2	2	2	1	1	1	1	1	1	1	2	1	0	0	0	0	1	0	0	0	0	0	0	0	0	1	1	1	2	1	1	2	2
44019	0	2	2	2	2	2	0	0	0	0	1	1	1	1	1	2	2	2	2	1	1	1	1	1	1	1	2	1	1	0	0	0	0	1	1	0	1	0	0	0	1	1	1	0	1	0	0	1	1
44028	1	1	0	0	0	2	2	2	2	2	2	2	2	2	2	2	2	1	2	2	2	2	1	2	1	2	2	1	1	1	1	1	1	1	1	0	0	0	0	0	0	0	0	0	0	0	1	1	1
44058	1	1	0	0	0	2	1	1	1	1	1	1	1	1	1	1	1	1	1	1	1	1	0	1	1	0	0	1	1	1	1	0	1	0	0	0	0	0	0	0	1	0	0	1	2	2	2	2	2
44060	0	0	0	1	1	1	0	0	0	0	2	2	2	2	2	2	2	2	2	2	2	2	1	1	1	0	0	0	0	0	1	1	1	1	1	1	1	1	1	0	2	1	0	1	1	1	1	1	1
44062	0	1	1	1	1	1	1	1	1	0	1	1	1	1	1	1	1	1	1	1	1	1	1	0	0	0	0	1	1	1	1	1	0	0	0	0	0	0	1	0	0	0	0	0	1	1	1	1	2
44096	1	1	1	1	1	2	1	1	2	1	0	1	0	1	1	1	1	1	1	1	1	1	0	0	0	1	1	1	2	2	2	2	2	2	2	2	1	1	1	1	0	0	1	0	0	1	0	0	0
[truncated: 3,598 more columns]
