# Supplementary material for: Use of the Multivariate Discriminant Analysis for Genome-Wide Association Studies in Cattle
Source: Animals (Basel). 2020 Jul 29;10(8):1300. doi: 10.3390/ani10081300 (PMC7460480; doi:10.3390/ani10081300)
Supplement: Supplementary file 1 [file animals-10-01300-s001.zip › animals-868017-supplementary-final/c2]

id	VAR2	VAR3	VAR4	VAR5	VAR6	VAR7	VAR8	VAR9	VAR10	VAR11	VAR12	VAR13	VAR14	VAR15	VAR16	VAR17	VAR18	VAR19	VAR20	VAR21	VAR22	VAR23	VAR24	VAR25	VAR26	VAR27	VAR28	VAR29	VAR30	VAR31	VAR32	VAR33	VAR34	VAR35	VAR36	VAR37	VAR38	VAR39	VAR40	VAR41	VAR42	VAR43	VAR44	VAR45	VAR46	VAR47	VAR48	VAR49	VAR50
32106	2	0	1	1	1	0	1	2	2	0	0	0	0	0	0	1	1	1	2	2	2	2	2	2	2	2	1	1	1	1	1	0	1	0	1	1	1	1	1	1	1	0	0	1	0	0	0	0	0
32133	0	2	1	1	1	1	1	1	2	1	1	1	1	1	1	1	1	1	2	2	2	2	2	2	1	1	0	0	1	0	1	0	1	0	0	0	1	1	0	0	0	0	1	2	1	1	0	0	0
32148	2	1	1	1	1	1	0	1	1	0	1	1	1	1	1	1	0	1	1	1	2	1	1	1	1	1	1	1	0	0	0	1	1	0	1	0	0	1	1	2	0	1	1	1	1	1	2	1	1
32228	0	0	0	0	0	0	0	0	1	1	0	0	0	0	1	2	2	2	2	2	2	2	2	2	1	1	1	1	0	0	0	0	0	0	1	0	0	1	2	1	1	1	0	0	1	0	0	0	0
32253	0	1	1	1	1	2	2	2	1	1	1	1	1	1	1	2	2	2	2	2	2	2	2	2	1	1	1	1	1	1	1	1	1	1	2	0	0	0	1	2	2	1	0	0	1	0	0	0	0
32278	0	1	1	2	1	1	1	1	1	0	0	0	0	0	2	2	1	1	0	1	2	2	2	1	1	1	1	1	2	2	2	1	1	1	0	2	2	1	1	1	2	0	0	0	0	1	0	1	0
32289	0	1	1	1	1	1	1	2	1	1	1	0	2	2	2	1	0	0	1	2	2	2	0	0	0	0	0	2	1	0	0	0	0	0	0	0	1	1	0	0	0	0	0	0	0	0	0	1	1
32330	0	0	0	1	0	1	1	1	1	0	0	0	1	1	1	1	1	1	2	2	2	2	1	2	2	2	0	0	0	0	1	0	2	0	0	0	0	1	0	0	0	0	0	1	0	1	1	0	1
32409	0	0	0	1	0	0	0	2	1	0	0	0	1	1	1	1	0	0	2	2	2	2	1	1	1	1	0	1	0	0	1	0	1	0	0	0	0	0	0	0	0	0	0	1	0	0	0	1	1
32420	1	1	0	1	1	1	2	1	1	1	1	1	2	2	1	1	0	0	1	1	0	0	0	0	0	1	1	1	1	1	2	0	1	0	1	1	1	1	2	1	1	1	1	1	1	0	0	1	0
32508	0	0	0	1	0	0	0	1	0	0	0	0	1	2	2	2	1	1	1	2	2	2	0	0	0	1	0	2	1	0	0	0	0	0	0	0	1	1	1	1	1	0	0	0	0	0	0	1	1
32633	1	1	1	1	1	1	1	2	2	1	1	2	2	1	1	1	0	0	0	0	0	0	1	1	1	2	1	2	1	1	1	1	1	1	1	1	1	0	1	1	1	0	0	0	2	1	1	1	0
32664	2	1	1	2	2	1	2	2	2	0	0	0	1	2	1	1	1	2	2	2	1	1	0	0	1	2	1	1	1	1	0	1	1	1	1	2	2	2	2	2	2	2	2	0	0	0	1	0	0
32697	1	1	1	2	2	1	2	2	2	1	1	1	1	1	0	0	0	0	1	1	1	1	0	0	1	1	1	1	0	0	1	0	1	1	1	1	1	1	2	0	0	0	0	0	0	0	0	0	0
32704	0	0	0	2	1	1	1	1	0	0	0	0	0	0	0	0	0	0	0	0	0	0	0	0	1	1	1	1	1	2	2	1	2	1	1	1	2	2	2	1	1	1	1	0	0	0	0	2	0
32705	0	1	1	2	1	1	1	1	1	0	1	1	1	1	1	1	0	0	1	1	1	1	1	1	1	1	1	1	1	1	1	0	1	1	1	1	1	1	1	0	0	1	0	0	0	0	0	1	0
32816	1	1	1	1	1	1	1	1	1	1	1	1	1	1	1	1	0	0	1	1	2	2	2	1	1	1	1	0	0	1	1	1	1	2	1	2	2	1	0	2	1	0	0	0	0	0	1	0	0
32817	1	0	1	0	0	1	1	0	1	1	1	1	1	1	1	0	0	0	1	1	1	1	1	1	0	0	1	1	1	2	1	2	2	2	2	2	2	1	1	2	1	0	0	0	1	0	0	0	0
32865	0	0	0	1	0	0	0	2	1	2	2	1	0	1	0	0	1	1	1	0	0	1	1	1	2	2	1	1	1	1	2	1	2	1	1	1	1	1	2	2	2	2	2	2	1	0	0	1	0
32870	0	0	0	0	0	0	0	1	1	1	0	1	1	1	0	0	0	0	1	1	1	1	1	0	0	0	0	0	1	1	1	0	0	0	1	1	1	0	1	1	1	1	1	1	0	0	0	1	0
32970	1	1	1	1	0	0	0	2	1	0	0	0	0	0	1	1	0	0	0	1	2	2	2	2	2	2	2	2	2	1	1	1	1	0	0	0	1	1	1	1	0	1	0	0	0	0	0	0	0
33012	0	1	1	1	1	0	0	1	0	2	2	2	2	2	2	2	1	1	1	1	2	1	1	1	0	0	0	0	1	0	0	0	0	0	0	0	2	2	1	0	0	0	1	1	1	1	0	1	0
33152	0	1	1	2	2	2	2	0	1	0	0	0	0	0	1	1	1	1	1	1	1	1	1	1	2	1	2	2	2	2	2	2	1	0	0	0	2	2	2	2	2	2	1	0	0	0	0	1	0
33183	1	0	0	0	0	0	0	1	2	1	1	1	1	1	1	2	2	2	1	0	0	0	0	1	1	0	0	0	0	0	0	0	0	1	0	0	1	1	1	0	1	0	0	1	1	2	1	1	1
33189	0	1	0	0	0	0	1	1	2	2	2	1	0	0	0	0	1	1	1	0	0	0	0	0	2	2	2	2	1	1	1	1	1	1	1	1	1	1	2	1	0	0	0	1	0	0	0	0	0
33242	0	1	0	1	1	1	1	1	1	0	0	0	1	2	2	1	0	0	0	1	1	1	0	0	0	2	1	1	1	1	1	1	1	1	1	0	0	2	2	1	1	1	1	2	2	2	2	1	0
33315	0	2	1	1	0	2	1	1	1	1	1	0	0	0	0	0	1	1	1	0	0	0	0	1	1	1	1	1	1	1	1	1	2	1	0	0	1	1	1	1	1	1	1	1	0	0	1	0	0
33333	0	2	2	2	1	2	1	0	1	1	2	1	1	1	1	1	2	2	2	1	1	1	1	1	2	1	2	2	2	2	2	2	1	1	0	0	1	1	2	2	2	2	1	1	0	0	0	0	0
33351	1	1	1	0	0	0	0	2	2	0	1	1	1	1	1	1	0	0	1	2	2	2	2	2	1	1	1	2	1	0	0	1	0	0	0	1	0	0	0	0	0	1	1	1	1	1	1	1	1
33375	1	1	2	1	0	1	1	0	1	1	1	1	1	0	0	0	1	0	0	0	0	0	0	0	1	0	0	0	1	1	1	1	0	0	1	1	2	2	2	2	1	1	0	0	0	0	0	0	0
33453	1	0	0	0	1	2	0	0	1	1	1	1	2	1	1	1	0	1	1	0	0	0	0	0	0	2	1	2	2	2	2	1	1	1	2	1	1	2	2	1	1	1	1	1	2	2	1	1	0
33458	2	0	0	0	0	1	1	0	0	1	0	0	1	1	2	2	1	1	1	1	1	1	1	1	1	2	1	1	2	2	2	1	1	1	1	0	0	1	2	2	2	2	2	2	1	1	1	1	1
33539	1	0	0	0	0	0	1	0	0	0	2	2	2	1	1	1	1	1	1	1	1	1	2	2	2	2	2	2	1	1	1	1	1	1	2	2	1	2	2	0	0	0	0	0	0	0	1	1	1
33544	0	0	0	0	0	0	0	0	0	0	0	0	0	2	2	0	0	0	0	1	1	2	0	1	1	1	1	1	0	1	1	2	1	1	1	2	2	1	1	1	1	1	1	1	1	1	1	1	0
33710	0	2	2	1	0	0	0	2	2	1	1	2	2	2	1	1	1	0	0	0	0	0	0	0	1	1	1	1	1	1	1	2	2	1	1	1	1	0	1	0	0	0	0	0	0	0	0	0	0
33791	0	1	1	2	2	2	2	2	2	1	0	0	0	0	0	0	0	1	1	2	2	2	1	1	1	2	1	2	1	1	1	1	1	1	1	1	1	1	0	0	0	0	1	0	1	0	1	1	1
33887	0	1	1	0	0	1	0	0	0	1	1	1	1	1	1	0	0	0	1	2	2	2	1	1	1	1	1	1	1	0	0	0	0	0	0	0	0	0	0	0	0	1	0	1	0	0	0	0	0
34063	0	1	1	0	0	2	2	1	2	0	0	1	0	0	1	1	0	2	2	2	2	2	2	2	1	1	1	1	0	0	0	1	0	0	0	0	0	0	0	0	0	0	0	0	1	0	0	0	0
34103	1	2	2	2	1	1	1	1	1	2	2	2	2	1	1	1	1	1	1	1	1	1	1	1	1	1	1	1	1	0	0	0	0	0	0	0	1	1	0	0	0	0	1	1	1	1	0	0	0
34130	0	0	0	1	1	0	1	0	0	2	1	1	2	1	1	1	1	1	1	1	1	1	1	1	2	2	2	2	0	0	0	0	0	0	0	1	0	1	1	1	1	0	0	0	0	0	0	0	0
34142	0	0	0	0	0	0	0	1	0	1	2	2	1	0	0	1	1	1	1	0	1	1	2	2	2	2	2	2	0	0	0	1	1	2	2	2	1	2	2	1	1	1	1	1	1	0	1	2	1
34203	2	1	2	2	2	1	2	2	2	1	0	0	1	1	1	0	0	1	1	1	2	1	1	1	1	1	2	2	1	1	1	1	1	1	0	0	0	0	0	0	0	0	0	0	2	1	1	1	0
34292	0	1	1	2	2	2	1	1	1	0	0	0	0	0	0	2	2	2	2	2	1	2	2	2	2	2	2	2	2	2	2	2	1	1	0	0	0	0	0	0	0	0	0	1	1	1	2	2	2
34320	1	1	2	2	2	1	2	1	1	0	0	0	0	1	1	0	0	1	1	1	1	2	1	1	1	1	1	1	0	0	1	1	0	0	0	0	0	0	0	1	0	0	0	0	2	0	0	0	0
34324	2	1	1	1	0	0	0	1	1	0	0	0	0	0	0	0	1	1	1	1	1	1	1	1	2	1	1	1	2	2	2	2	1	1	1	2	1	2	2	2	2	1	0	1	1	0	0	1	0
34440	0	1	1	2	2	1	1	0	0	0	1	1	1	1	1	1	0	0	1	1	1	1	1	1	1	1	1	1	1	0	0	0	1	1	1	1	1	1	1	1	1	2	1	0	1	1	1	1	1
34442	0	1	1	1	1	1	1	1	1	1	0	0	1	1	2	1	1	1	1	1	1	1	1	1	1	1	0	1	1	0	1	0	1	0	1	1	2	2	1	0	0	0	0	0	1	1	1	1	1
34445	0	1	2	2	2	0	0	1	1	0	0	0	0	0	0	0	0	0	0	0	0	0	0	1	0	0	0	0	0	0	0	0	2	1	1	1	2	2	1	1	1	1	1	0	1	1	2	1	1
34456	0	2	2	2	2	0	0	0	1	1	0	0	1	1	1	1	1	1	0	0	0	0	0	1	1	1	1	1	1	0	0	0	1	1	1	2	1	1	1	1	1	1	1	0	1	1	2	1	2
34570	0	1	1	1	1	1	1	1	1	2	0	0	1	1	1	1	1	1	0	1	1	1	0	1	1	2	1	2	2	1	1	1	1	1	1	2	1	1	0	0	0	0	1	0	0	0	2	1	2
34595	1	1	1	1	1	1	2	1	1	1	0	1	1	1	0	0	0	0	1	1	1	1	1	0	0	0	0	0	1	1	1	0	0	0	1	1	1	0	1	1	1	1	1	1	0	0	0	1	0
34658	0	1	1	2	2	2	2	2	2	0	0	0	1	1	1	1	1	1	0	0	1	1	0	0	1	2	1	2	1	1	1	1	1	1	1	2	2	2	1	0	0	0	0	0	0	1	1	0	0
34714	0	1	1	1	1	1	1	1	2	0	0	0	0	1	1	2	1	1	1	1	1	1	1	1	2	1	2	2	2	2	2	2	1	0	0	0	1	1	1	1	1	2	2	1	0	0	0	2	0
34746	0	2	2	1	1	1	1	2	2	2	1	1	1	1	2	2	2	1	1	0	0	0	1	1	2	2	1	1	0	0	1	1	2	1	2	2	2	1	2	0	0	0	0	0	1	1	1	1	1
34764	1	1	1	1	1	0	0	0	1	1	0	0	1	0	1	1	1	1	1	0	0	0	2	2	2	1	0	0	0	0	1	0	1	0	1	1	1	1	1	0	0	0	0	0	2	2	2	2	2
34792	0	0	0	0	0	0	0	0	0	1	1	2	1	0	1	1	0	2	2	2	2	2	2	2	1	1	1	1	1	1	1	2	1	1	1	1	0	1	1	0	0	0	0	0	0	0	0	0	0
34944	1	1	1	1	2	1	0	1	1	1	1	1	1	2	2	1	1	1	0	2	2	2	1	0	0	1	0	1	1	0	0	0	0	0	0	0	1	1	1	1	1	0	0	0	0	0	0	0	0
34983	0	1	1	2	2	1	1	0	0	1	1	1	1	1	0	0	1	1	2	2	2	2	1	1	1	2	1	2	1	1	1	1	1	1	1	0	0	1	1	1	1	1	2	2	1	0	0	1	0
35026	0	2	2	2	2	2	2	2	2	0	0	0	1	1	0	0	0	0	0	0	1	1	0	0	2	2	2	2	1	1	1	1	2	2	2	1	1	2	2	1	1	1	1	1	1	0	0	1	0
35048	0	1	1	1	1	1	1	1	0	0	0	0	1	1	0	1	1	0	0	0	0	0	0	0	2	1	1	1	1	1	1	1	1	1	2	1	1	2	2	2	2	1	1	1	1	0	1	2	1
35080	0	1	0	1	1	2	2	1	1	1	0	0	0	0	1	1	1	1	1	2	2	2	1	1	1	1	0	0	1	2	1	1	1	0	0	1	1	1	2	2	2	1	2	2	1	1	1	1	2
35185	0	1	0	1	1	1	2	1	1	1	1	1	2	1	1	1	1	1	0	0	0	1	2	1	1	0	0	0	0	0	0	0	0	1	0	1	1	1	1	1	0	0	0	0	1	2	1	1	1
35205	0	1	1	1	1	0	0	1	2	1	0	0	0	0	1	0	0	0	0	1	1	1	1	1	1	1	1	1	1	0	0	0	0	0	0	0	1	1	1	1	1	1	1	2	2	0	0	1	0
35216	1	1	1	1	0	0	1	0	0	0	0	0	1	0	0	0	0	0	0	0	0	0	1	1	2	0	0	0	1	1	1	1	0	0	0	1	1	1	1	1	1	0	0	0	1	1	1	1	1
35248	0	1	1	2	2	0	0	0	0	0	1	1	1	1	1	0	1	0	0	1	1	1	1	1	0	0	0	0	0	0	1	0	0	0	0	0	0	0	0	0	0	1	1	0	0	0	1	1	0
35272	2	0	0	0	0	0	0	0	0	1	1	1	2	1	0	0	0	1	1	1	1	1	1	1	2	2	2	2	2	2	2	2	2	2	2	1	0	2	2	1	1	1	1	1	1	0	0	1	0
35291	1	1	1	1	0	0	0	0	0	1	1	1	2	1	0	0	0	1	1	1	1	1	1	1	2	2	1	2	1	2	2	2	2	2	1	1	1	2	2	1	1	0	0	0	0	0	1	1	1
35357	1	1	1	0	0	0	0	0	0	1	1	1	0	0	1	1	1	1	2	1	1	1	1	1	1	1	0	0	2	2	2	0	0	0	1	0	0	0	1	1	1	1	1	1	0	0	0	0	1
35383	1	2	2	1	0	1	0	1	1	1	0	1	2	1	1	1	1	1	1	1	1	1	2	2	2	2	2	2	1	0	0	0	0	0	2	2	2	0	1	1	2	1	0	0	1	2	2	1	0
35396	0	1	1	0	0	1	1	2	1	1	0	1	1	1	1	1	1	0	0	0	0	1	2	2	2	2	1	1	0	0	1	0	1	0	2	2	2	1	2	2	2	1	1	1	2	1	1	2	0
35398	0	2	2	1	0	1	0	1	1	2	1	2	2	1	1	1	1	0	0	0	0	0	1	1	1	1	1	2	0	0	0	0	0	0	1	1	1	0	1	1	1	0	0	0	1	1	1	2	0
35460	2	1	0	1	1	1	1	1	1	2	1	1	1	1	1	1	1	0	0	0	1	1	1	1	2	2	1	1	1	1	0	0	1	0	0	0	0	1	1	0	0	0	0	1	0	0	0	0	0
35483	0	1	1	2	1	1	1	2	1	2	2	2	0	0	0	0	0	1	2	1	1	1	1	1	0	0	0	0	1	1	1	1	0	0	1	1	1	1	1	1	1	1	1	1	0	0	0	0	0
35494	0	1	0	2	1	0	0	1	0	2	2	2	1	1	1	1	1	1	2	1	1	1	1	1	1	1	1	1	2	1	1	0	0	0	1	0	0	0	1	1	1	1	1	1	1	0	0	0	0
35638	0	0	0	1	1	0	0	0	0	1	1	0	1	1	0	0	0	0	0	1	2	2	1	0	0	0	0	0	0	1	1	1	1	0	0	1	1	1	1	2	1	1	2	2	2	2	2	1	1
35922	0	1	0	0	0	0	0	0	0	1	0	1	2	2	2	1	1	2	1	1	1	1	1	2	2	2	2	2	1	0	1	1	0	0	0	1	0	0	0	0	0	0	0	0	1	0	1	0	1
36014	1	1	0	1	1	1	1	0	0	0	0	1	1	0	1	1	0	1	1	1	1	1	1	1	0	1	1	1	1	0	0	1	0	0	0	1	1	1	1	0	0	0	0	0	1	1	1	1	1
36044	2	1	1	1	1	1	1	1	1	1	2	1	1	1	0	0	0	0	1	2	2	2	1	0	0	2	1	2	2	1	1	2	2	2	2	1	1	2	1	0	0	1	2	0	0	0	0	0	0
36203	0	1	1	2	1	1	1	1	1	1	0	1	1	1	1	1	1	1	1	1	1	1	1	1	1	1	0	0	2	2	2	1	1	0	0	0	0	0	1	1	1	1	1	1	0	0	0	0	1
36268	0	2	2	2	1	2	1	2	2	0	0	0	2	2	2	0	0	0	0	1	1	1	1	0	0	0	0	2	1	0	0	0	0	0	0	0	1	2	1	1	1	1	1	0	0	0	0	0	0
36279	1	1	1	1	1	1	1	2	2	0	0	0	1	1	1	0	0	1	1	2	2	2	1	1	1	1	1	2	1	0	0	1	1	0	1	0	1	1	0	1	0	1	1	1	1	1	1	0	0
36324	0	1	1	1	0	0	0	1	1	1	0	1	1	1	0	0	0	0	1	1	1	1	1	1	1	1	1	1	2	2	2	2	2	1	1	1	1	1	1	1	1	1	1	1	1	1	0	0	0
36354	0	1	1	2	0	1	1	2	1	1	0	0	0	0	0	0	0	0	1	1	1	1	1	1	1	2	1	1	2	1	1	1	1	1	1	1	1	2	1	1	1	1	1	1	1	1	0	0	0
36363	1	1	0	2	1	1	1	2	1	2	2	1	0	0	0	1	1	1	2	1	1	1	1	1	1	1	0	0	1	2	2	0	0	0	1	0	0	0	1	0	0	0	0	0	0	0	1	1	1
36404	0	1	1	1	0	0	0	2	2	1	1	2	2	2	0	0	0	0	1	1	1	1	1	1	1	1	0	0	1	1	2	1	2	0	0	0	0	0	0	0	0	0	0	1	0	0	0	0	0
36424	0	0	0	0	0	1	1	1	1	1	1	1	2	2	2	2	2	1	1	1	0	1	1	1	0	0	0	1	0	0	0	0	0	0	0	0	0	0	0	0	0	0	0	0	0	0	0	1	0
36449	0	1	1	1	1	0	0	1	2	0	0	0	0	0	0	0	1	1	2	2	2	2	2	2	1	1	1	1	1	2	2	2	2	2	2	2	1	1	1	2	2	1	0	1	1	0	0	1	0
36451	0	0	0	0	1	1	1	1	1	0	0	0	1	1	1	2	2	2	2	2	1	2	2	2	1	1	1	1	1	1	0	0	0	0	1	1	1	1	1	1	1	0	0	0	0	0	0	0	0
36490	0	2	2	2	2	2	1	1	1	2	2	2	2	2	2	2	2	1	1	2	2	2	2	2	1	2	1	1	2	0	0	0	1	1	1	1	1	1	1	1	1	1	1	0	1	1	1	2	1
36497	0	1	1	1	1	2	2	2	1	1	2	2	2	1	1	1	1	1	1	1	1	1	2	2	2	2	2	2	1	1	1	1	2	2	2	1	0	1	1	1	1	0	0	0	0	0	1	1	1
36608	1	0	0	1	1	2	1	1	1	1	0	0	1	1	2	2	2	2	2	2	2	2	2	2	2	2	2	2	0	0	1	1	1	1	0	0	0	1	2	0	1	1	0	0	0	0	0	0	0
36645	1	0	0	0	1	1	1	0	1	0	0	0	2	1	1	1	0	0	0	0	0	0	1	1	1	1	1	1	1	1	1	1	1	1	1	0	0	1	1	1	1	1	1	0	1	1	1	1	1
36700	0	1	1	1	0	0	0	2	1	1	1	1	1	1	1	1	0	0	1	1	1	1	1	1	1	1	1	1	1	1	2	1	1	0	0	0	1	1	2	1	0	0	0	0	0	0	0	0	0
36740	0	1	0	1	0	1	1	1	1	0	0	0	1	1	1	0	0	0	1	2	2	2	2	2	2	2	1	1	1	0	1	0	1	0	1	0	0	0	0	0	0	0	0	1	0	0	0	0	0
36781	1	0	0	0	0	0	1	1	1	0	1	1	2	2	2	2	0	0	0	0	0	0	0	0	0	2	1	2	2	2	2	2	2	2	1	0	0	1	1	1	1	1	1	1	2	1	1	1	0
36871	0	1	1	1	1	0	1	0	0	1	1	1	2	2	1	1	1	1	0	0	0	0	0	0	2	2	2	1	2	1	1	1	0	0	0	0	1	1	1	1	0	1	1	1	0	0	0	1	0
36951	1	0	0	0	0	0	1	0	0	1	1	1	1	1	0	0	0	0	2	2	1	1	1	1	0	0	0	0	0	1	2	1	1	1	1	1	1	0	1	1	1	0	0	0	0	0	0	0	0
37085	0	2	2	2	2	0	0	0	2	2	0	0	2	2	1	1	1	1	1	1	0	1	1	2	2	2	2	2	2	1	1	0	0	0	0	1	0	0	1	0	0	0	0	0	1	1	1	0	1
37103	0	1	1	1	1	1	1	1	1	1	1	1	1	1	1	2	2	2	2	2	2	2	2	2	1	1	1	1	2	1	1	1	1	1	0	0	1	1	0	0	0	0	1	1	2	2	1	1	1
37200	0	0	0	0	1	0	0	2	2	2	2	2	2	1	1	1	0	1	1	1	2	1	1	1	1	1	1	1	0	0	0	0	1	1	0	1	2	2	2	0	0	0	0	0	0	0	0	2	0
37227	0	0	0	1	0	0	1	1	0	1	1	1	1	1	0	0	0	0	0	0	0	1	2	2	2	1	0	0	0	0	1	0	1	0	1	1	1	1	1	1	1	1	1	1	2	1	1	2	1
37288	1	2	2	2	1	0	0	1	1	1	2	2	1	2	1	0	1	0	0	0	0	1	1	1	1	1	0	0	0	0	1	0	1	0	1	1	1	1	1	1	1	1	1	1	1	0	0	1	0
37359	0	0	0	1	1	1	1	0	0	0	0	0	0	0	0	0	0	0	1	1	1	1	1	1	2	2	1	1	1	1	2	1	2	0	0	0	1	1	1	1	1	1	1	1	0	0	0	1	0
37362	0	0	0	2	2	2	2	0	0	0	1	1	1	1	1	1	0	0	1	1	1	1	1	1	2	1	1	1	2	1	1	1	0	0	0	1	1	1	1	1	1	1	0	0	0	0	0	0	0
37369	1	0	0	1	1	1	2	1	1	1	1	1	1	1	1	1	1	1	1	0	0	0	0	0	1	0	1	1	2	2	2	2	1	1	0	1	1	1	1	1	1	0	1	1	0	1	0	0	0
37405	1	1	1	1	1	2	2	1	1	0	1	0	0	0	0	1	2	2	2	0	0	0	1	0	0	0	0	0	1	1	2	2	2	1	0	0	1	0	0	0	0	1	1	1	1	1	0	2	1
37408	1	0	0	1	1	2	2	2	2	2	0	2	2	2	0	0	0	0	0	2	2	2	2	2	2	2	2	2	2	2	2	2	0	0	0	2	0	2	2	2	2	2	2	0	0	0	0	0	0
37447	1	1	1	2	2	2	2	1	1	2	1	2	2	2	0	0	0	0	1	2	2	2	1	1	1	2	1	2	2	1	1	2	1	1	1	2	1	2	1	1	1	2	2	0	0	0	0	0	0
37516	0	2	2	0	1	1	0	2	2	0	1	1	2	2	2	2	0	0	2	2	2	2	1	1	1	1	1	2	1	0	0	0	0	0	0	0	0	0	0	0	0	1	0	0	0	0	0	1	0
37630	0	1	1	2	1	1	1	2	2	1	0	2	2	2	0	0	0	0	0	1	1	1	1	1	1	1	1	1	2	2	2	2	1	0	0	1	0	1	1	1	1	1	1	0	0	0	0	0	0
37650	2	0	1	1	1	0	1	1	1	0	0	0	0	0	0	0	0	0	1	1	1	1	1	1	1	1	1	1	1	2	1	1	2	2	1	2	2	1	1	1	1	0	0	0	0	0	0	1	0
37681	0	2	2	2	1	1	1	2	2	1	0	0	0	0	1	1	1	1	1	1	1	1	1	1	1	1	0	0	1	2	2	0	1	1	1	1	1	1	2	1	1	1	1	1	0	0	0	1	1
37682	0	0	1	1	1	0	1	1	1	0	1	1	1	1	1	1	1	0	0	0	0	1	2	2	2	2	1	1	0	0	1	0	2	1	2	2	1	2	2	1	1	1	1	1	1	0	1	2	1
37695	0	0	0	0	0	0	0	1	1	1	1	0	0	0	1	1	2	2	2	1	1	1	2	1	1	1	0	0	2	2	2	1	1	0	0	0	0	0	1	1	1	1	1	1	0	0	1	0	1
37726	1	2	1	2	2	1	1	1	1	0	0	1	0	0	1	1	0	1	1	1	1	1	1	2	0	0	0	0	0	0	0	1	1	0	0	0	1	1	0	0	0	0	0	0	0	0	1	1	1
37764	0	1	1	1	0	0	1	0	0	1	1	1	2	2	2	2	2	2	2	2	2	2	2	2	2	2	2	2	1	1	1	1	1	1	0	0	0	0	1	1	1	1	1	1	0	0	0	0	0
37878	1	0	1	1	1	0	1	2	1	0	0	0	0	1	1	1	1	1	1	1	1	2	2	2	2	2	1	1	0	0	1	0	1	0	1	1	1	1	1	1	1	1	1	1	2	0	0	1	0
37917	1	2	1	1	1	2	2	1	1	1	1	1	2	1	2	1	2	2	1	1	1	1	2	1	1	1	1	2	2	2	1	2	2	1	1	0	0	0	0	0	0	0	0	0	0	0	0	1	1
37921	1	2	1	1	1	1	1	0	1	1	1	1	2	1	2	2	2	2	2	2	2	2	2	1	1	1	1	2	2	1	0	1	1	0	0	0	0	0	1	1	1	1	1	1	1	0	0	1	0
37939	1	2	2	2	1	2	1	0	0	2	2	2	2	2	1	1	0	0	2	2	2	2	1	1	1	2	1	2	2	0	0	1	1	1	1	1	1	1	0	0	0	2	1	0	0	0	0	0	0
37983	1	0	0	0	0	0	1	0	1	1	1	2	1	1	1	0	0	1	1	1	1	1	2	2	2	2	2	2	1	1	2	2	1	1	1	0	0	0	0	0	0	0	0	0	1	0	0	0	0
38052	1	0	0	0	0	0	0	1	1	1	2	1	1	0	1	2	2	2	1	1	1	2	2	2	1	2	2	2	2	1	1	1	1	2	2	0	1	2	2	2	2	2	2	2	2	1	1	2	0
38055	0	0	0	0	0	0	0	2	1	1	1	1	1	2	2	2	1	0	0	0	1	0	0	0	1	1	0	0	0	0	0	1	1	1	1	1	2	1	1	0	0	0	0	0	0	0	0	1	0
38064	1	1	1	1	1	0	1	2	2	2	1	1	1	1	1	1	1	1	1	1	1	1	1	1	1	2	0	0	1	1	1	0	0	0	0	0	0	0	1	1	1	1	1	2	1	1	0	0	1
38081	0	0	1	1	1	0	0	1	1	1	1	1	1	1	2	1	1	1	2	2	2	2	2	2	2	1	1	2	1	1	1	1	1	0	0	0	0	0	0	0	0	1	0	0	1	0	0	0	0
38174	1	0	1	1	1	1	1	0	1	0	0	0	0	1	1	1	1	1	0	1	2	2	1	0	0	1	0	1	1	0	0	0	0	1	0	1	2	2	2	2	1	0	0	0	0	0	0	0	0
38221	1	2	1	1	1	0	0	0	0	1	0	0	0	0	0	0	0	0	0	0	1	1	0	0	2	1	1	1	0	0	0	1	2	2	1	2	1	1	1	0	0	0	0	0	0	0	1	0	0
38300	0	0	0	0	0	0	1	0	0	1	1	1	1	0	0	1	1	1	1	1	1	1	1	1	2	2	2	2	1	1	1	1	1	1	1	1	1	0	0	0	0	1	1	1	0	0	0	0	0
38308	0	1	1	1	1	1	1	2	1	1	0	0	0	1	1	1	1	1	0	1	1	2	1	1	1	2	0	1	1	1	2	1	2	1	1	1	1	1	0	0	0	0	1	0	0	0	2	2	2
38397	1	0	0	0	1	1	0	2	2	1	2	2	2	2	2	2	1	1	1	1	1	1	1	0	1	1	1	0	1	1	1	1	0	1	0	1	2	1	0	1	0	0	0	0	0	0	1	0	0
38464	0	1	1	2	2	1	1	0	0	0	0	0	1	2	2	1	1	1	0	0	0	1	0	0	1	1	1	0	1	1	2	2	0	0	0	0	1	1	1	2	0	0	0	0	1	0	0	0	0
38648	0	1	1	1	1	0	0	0	0	0	0	0	0	0	0	1	1	1	1	1	1	0	0	0	1	0	1	1	2	2	1	2	1	1	0	2	1	1	2	1	1	0	0	1	0	1	1	0	0
38734	1	1	1	0	0	0	1	2	2	2	2	2	2	2	1	1	1	1	2	2	1	1	1	1	1	1	1	1	1	1	2	1	1	1	1	0	0	0	1	1	1	0	0	0	0	0	0	0	0
38754	1	1	1	1	2	1	1	1	1	2	2	2	2	1	0	0	0	1	2	2	2	2	1	1	1	2	1	2	1	0	0	1	2	2	1	2	2	2	1	0	0	1	1	0	0	0	0	1	0
38908	0	0	0	0	1	1	1	1	1	1	1	2	0	0	1	1	0	1	1	1	1	1	1	1	0	0	1	1	1	0	0	1	0	0	0	0	0	0	1	1	1	0	0	0	0	0	0	1	0
38911	0	0	0	0	0	0	0	0	0	1	0	1	0	0	2	2	1	2	2	2	2	2	2	2	1	1	0	0	1	1	1	1	0	0	0	0	0	0	1	1	1	1	1	1	0	0	0	0	1
38960	0	1	1	1	0	0	1	2	2	2	2	1	1	1	0	0	1	1	2	1	0	0	0	0	1	1	1	1	1	1	2	1	1	1	0	0	0	0	2	1	1	1	1	1	0	0	0	0	0
39030	0	1	1	1	1	1	2	0	1	1	1	1	1	1	0	1	0	1	1	1	1	0	1	1	2	2	2	2	2	1	2	1	1	0	0	0	1	1	2	1	1	1	1	0	1	1	0	1	0
39052	1	1	1	1	1	1	2	2	2	1	2	2	2	2	2	2	1	1	1	1	2	1	1	1	1	1	1	1	1	1	0	1	1	1	1	1	1	0	1	1	1	1	1	1	0	0	0	0	1
39280	2	1	1	1	1	0	0	1	1	0	1	1	1	1	1	0	1	1	1	1	1	1	1	1	1	1	1	1	0	0	0	1	1	0	1	0	0	0	0	1	0	1	1	1	1	1	1	0	0
39296	1	0	0	0	0	0	1	2	2	1	1	1	1	1	1	1	1	1	1	1	1	1	1	1	1	2	2	2	1	1	0	2	2	0	1	0	0	0	1	1	1	2	1	1	1	1	1	0	0
39342	0	2	2	2	2	1	1	0	2	2	1	1	0	1	1	0	0	0	0	1	1	2	2	2	2	2	1	1	1	0	1	0	1	0	1	1	1	1	1	1	1	1	1	2	2	0	0	1	0
39348	0	2	2	2	2	1	1	1	2	2	1	1	1	1	2	1	1	0	0	1	1	1	1	1	1	1	1	2	1	0	0	0	0	0	0	0	0	0	0	0	0	0	0	1	1	0	0	1	0
39349	0	1	1	1	1	0	0	1	2	0	1	0	1	0	1	1	1	1	1	1	1	1	2	2	2	1	1	1	1	0	0	0	0	1	1	0	1	1	1	1	1	1	1	1	2	1	1	2	1
39398	0	1	1	1	1	0	1	2	2	0	1	2	0	1	1	2	2	2	1	1	1	0	0	0	2	2	1	2	1	2	0	1	1	0	0	0	0	0	0	0	0	1	0	0	0	0	0	0	0
39527	2	1	1	1	1	1	1	0	0	2	2	2	2	1	1	1	1	0	0	0	1	0	0	0	0	1	0	0	0	0	0	0	0	0	1	0	2	2	2	1	0	0	0	0	0	0	1	1	0
39534	1	1	1	1	0	0	0	1	1	2	1	2	2	1	1	1	0	0	0	0	1	0	1	1	1	1	1	1	0	0	0	0	0	0	1	1	2	1	2	1	1	0	0	0	1	1	1	2	0
39536	0	0	0	1	1	1	0	1	1	1	1	1	1	1	1	2	1	1	1	1	1	1	1	1	1	1	1	1	1	1	1	1	1	1	0	0	1	1	1	0	0	0	0	0	1	1	1	2	1
39701	0	0	0	1	1	1	1	0	0	1	1	1	2	2	0	0	0	0	0	1	2	2	2	0	0	0	0	0	0	0	1	0	0	0	0	1	1	0	1	2	1	2	2	2	1	1	1	1	0
39738	1	2	1	1	1	1	1	0	0	2	2	2	1	1	1	1	1	1	2	2	2	2	2	1	1	1	1	1	1	1	1	2	1	1	0	1	1	0	0	0	0	1	1	1	0	0	1	1	1
39763	0	2	2	2	2	1	1	1	2	1	1	1	2	1	1	1	0	0	0	0	1	0	1	1	1	0	0	0	0	0	0	0	0	0	0	0	1	1	1	0	0	0	0	0	1	1	1	2	1
39772	0	0	0	1	1	0	0	0	0	1	1	1	1	1	2	2	2	2	2	2	2	2	2	2	1	1	2	2	2	2	2	1	1	1	1	0	0	0	0	1	1	0	0	0	0	0	0	1	0
39888	0	1	1	1	1	1	2	1	1	0	0	1	1	1	1	0	0	0	0	1	1	1	1	1	1	1	1	1	1	1	0	1	1	1	1	2	2	2	2	2	1	1	1	1	2	0	1	1	1
39913	1	1	0	0	0	0	0	0	0	2	0	0	0	0	1	1	1	1	1	0	0	0	1	1	2	1	0	0	0	0	1	1	2	1	1	2	1	1	1	0	0	0	0	0	1	1	2	1	1
39998	1	1	1	1	1	0	0	0	0	0	2	1	0	0	0	0	0	0	1	1	1	1	1	0	0	1	1	1	2	2	2	1	1	1	2	0	0	1	1	0	0	0	1	0	0	0	0	0	0
40035	1	1	1	2	2	1	1	1	1	0	1	1	1	1	1	0	1	0	0	1	1	1	0	0	0	0	0	0	0	1	0	1	1	0	0	1	1	1	1	1	1	0	1	1	1	1	1	1	1
40081	0	0	0	0	0	0	1	1	1	0	0	2	2	2	1	1	1	1	1	2	2	2	2	0	1	1	1	1	0	0	0	0	0	0	1	2	2	0	2	2	2	1	1	1	0	0	0	1	0
40158	0	0	0	0	0	0	0	0	0	0	0	1	0	0	0	0	0	1	1	1	1	1	1	1	1	2	1	1	1	0	0	0	0	0	0	0	0	1	0	0	0	0	0	0	1	0	0	0	0
40180	1	1	1	1	0	0	0	0	0	1	1	1	1	1	1	1	1	2	2	2	2	2	2	2	2	2	2	2	1	1	1	1	1	1	1	1	1	1	1	1	1	1	1	1	2	0	0	1	0
40184	0	1	1	2	1	0	0	1	0	2	2	1	1	1	1	1	2	2	2	1	1	1	1	1	2	1	1	1	1	1	1	1	1	1	0	1	1	1	2	2	2	2	1	1	0	1	0	0	0
40199	0	0	0	0	0	0	0	0	0	1	1	1	1	1	1	1	1	1	1	1	2	2	1	1	2	1	1	1	0	0	0	0	1	1	1	2	2	2	2	1	1	1	0	0	0	1	0	0	0
40218	0	1	0	0	0	0	0	0	1	1	1	1	2	1	1	1	1	2	2	2	2	2	2	2	2	2	2	2	1	1	2	2	2	2	1	1	0	1	1	0	0	0	0	0	0	0	0	0	0
40251	1	0	0	1	1	2	1	0	0	1	0	0	0	0	1	1	1	1	1	2	2	2	2	2	1	1	0	0	1	1	2	0	0	0	0	0	0	0	1	1	1	1	1	2	1	1	1	1	2
40267	0	1	1	1	1	1	2	1	1	1	0	0	0	0	1	2	2	2	2	2	2	2	2	2	1	1	1	1	0	0	0	0	0	0	1	0	0	1	2	1	1	1	0	0	1	0	0	0	0
40298	1	1	1	1	1	1	1	0	1	1	0	0	0	0	1	1	1	1	2	1	1	1	1	1	1	0	0	1	1	2	2	1	1	0	1	0	0	0	0	0	0	0	0	0	1	0	0	0	0
40337	1	0	1	1	1	0	0	2	1	0	1	1	1	1	1	1	0	0	1	0	0	0	0	0	0	1	1	1	2	2	2	1	1	1	2	0	0	1	1	1	1	1	1	1	1	1	1	1	0
40406	1	0	0	0	0	0	1	1	1	0	1	1	1	1	1	1	1	1	2	2	2	2	2	2	2	2	1	1	1	1	2	1	1	0	1	1	1	1	1	0	0	0	0	1	0	0	0	0	0
40413	0	1	0	1	1	1	1	1	1	1	1	2	1	1	1	1	0	1	2	2	1	1	1	1	0	0	0	0	0	0	1	1	0	0	0	0	0	0	1	0	0	0	0	0	0	0	0	0	0
40441	1	0	0	0	0	0	0	1	1	1	1	1	1	0	0	0	0	1	2	2	2	2	2	2	1	1	1	1	1	2	2	2	2	2	2	2	1	1	1	1	1	0	0	0	0	0	0	0	0
40501	1	0	0	1	0	0	0	2	1	0	0	0	0	0	1	1	0	0	0	0	1	2	2	2	1	2	2	2	2	2	2	2	2	1	1	0	1	2	2	2	1	1	1	1	1	1	1	1	0
40510	0	1	1	2	0	0	0	1	0	0	0	0	1	1	1	1	0	0	0	0	1	1	1	1	2	2	1	2	1	2	2	2	2	1	0	0	2	2	2	2	1	0	0	0	0	0	1	1	1
40514	0	1	1	1	2	2	1	2	2	2	2	1	1	1	1	1	2	1	1	1	1	1	1	1	2	2	2	2	2	1	1	1	2	2	1	1	1	1	2	2	2	2	2	1	1	1	1	1	1
40525	0	0	0	0	1	2	1	2	2	0	0	0	1	1	2	2	1	1	1	1	2	2	1	2	2	2	1	1	1	1	1	1	2	0	0	0	1	2	1	1	0	0	0	0	0	1	1	0	1
40531	0	0	0	1	2	2	1	1	1	2	1	0	0	0	1	1	2	2	2	1	1	1	1	1	2	2	1	1	2	2	2	1	1	1	0	0	0	0	2	2	2	2	2	2	0	0	0	0	1
40600	0	1	1	1	1	1	1	1	1	0	0	0	1	1	1	2	2	2	2	1	1	1	1	1	1	1	1	1	0	0	2	2	2	2	0	0	1	0	1	0	1	1	0	0	0	1	0	1	1
40607	0	1	1	2	1	1	1	2	1	0	1	1	0	0	1	2	1	1	1	1	2	1	1	1	2	2	1	2	1	2	1	1	1	1	0	1	1	0	0	0	1	1	0	0	0	1	0	1	0
40644	1	2	1	1	1	0	0	0	1	1	0	0	0	1	2	2	2	2	1	2	2	2	1	1	1	2	0	1	2	1	1	0	0	0	0	0	1	1	2	2	2	1	1	1	0	0	0	0	1
40701	0	1	1	2	1	0	0	1	0	0	1	1	0	0	1	1	0	0	1	0	1	1	1	1	1	1	1	1	2	2	2	1	1	0	1	0	1	1	1	1	0	0	0	0	0	0	0	0	0
40712	1	1	0	0	0	1	2	1	1	0	0	0	0	0	1	1	0	1	1	1	2	2	2	2	2	2	2	2	1	1	1	1	1	0	0	0	1	1	1	1	0	0	0	0	1	0	0	0	0
40741	1	1	1	2	1	1	1	2	1	0	0	0	0	0	1	1	1	1	1	1	2	2	2	2	2	2	2	2	2	2	2	2	2	1	1	1	1	2	2	2	1	1	0	1	1	0	0	1	0
40762	0	1	1	2	0	1	0	1	0	0	0	0	1	1	2	1	0	1	1	0	2	1	1	1	1	2	2	2	2	2	2	1	1	0	0	0	1	2	2	2	1	1	1	1	1	1	0	0	0
40801	0	1	1	2	1	1	1	0	1	2	2	2	2	2	1	1	1	0	2	2	1	1	1	1	0	0	1	0	1	1	2	1	1	0	0	1	1	1	2	1	1	1	1	0	1	1	1	1	1
40803	0	1	1	2	1	1	1	0	0	2	2	2	1	1	2	2	2	1	2	2	2	2	1	1	0	0	2	1	1	1	2	1	1	0	0	1	1	1	1	2	1	2	2	1	2	2	2	1	1
40830	0	1	0	0	0	0	0	1	1	0	1	0	1	1	1	1	1	1	1	1	2	2	1	1	2	2	2	2	1	1	1	1	2	2	1	1	1	1	1	0	0	0	1	1	0	0	0	0	0
40845	0	0	0	1	1	0	0	2	0	2	1	1	0	0	0	0	0	0	2	2	2	2	2	2	2	2	1	1	1	1	1	1	1	1	0	1	0	0	0	0	0	0	1	1	0	0	0	0	1
40913	0	1	1	2	1	1	1	2	1	0	0	0	0	1	0	0	0	1	1	1	1	1	0	0	2	2	2	2	1	1	0	1	1	2	2	2	2	2	2	1	1	1	0	0	0	1	0	0	0
40987	1	2	2	2	1	1	1	1	2	1	0	0	1	1	1	1	0	0	1	0	0	0	0	0	0	1	1	1	2	2	2	1	1	1	2	0	0	1	1	1	1	1	1	1	1	1	1	1	0
41012	1	1	1	1	1	1	1	0	1	1	0	0	0	0	0	0	0	0	1	0	1	1	1	0	0	0	0	0	2	1	1	0	0	0	1	0	0	0	0	0	0	0	0	0	1	0	0	0	0
41024	0	1	1	1	0	0	0	2	2	1	0	1	1	1	0	0	0	0	1	0	0	0	0	0	0	0	0	0	2	2	2	1	1	0	1	0	0	0	0	0	0	0	0	0	0	0	0	0	0
41030	0	0	0	0	0	0	0	1	1	2	0	0	0	0	1	1	1	1	2	0	0	0	1	1	1	1	0	0	1	1	2	0	1	0	2	1	1	1	1	0	0	0	0	0	1	1	1	1	1
41094	1	1	1	2	1	1	0	0	1	2	1	1	2	2	1	1	1	1	2	2	1	2	2	2	2	1	1	1	1	1	1	0	0	0	0	1	1	1	2	1	1	1	0	0	1	2	0	0	0
41284	0	2	2	1	0	0	1	2	2	2	2	2	1	2	0	0	0	0	1	1	0	1	1	1	1	1	0	0	0	0	2	0	1	0	1	1	1	1	2	1	1	1	1	1	1	0	0	1	0
41290	1	1	1	1	1	1	2	1	1	0	1	1	2	1	1	1	0	0	0	0	0	0	1	1	1	1	0	1	1	1	1	0	0	0	1	1	1	1	1	0	0	0	0	0	2	2	1	1	1
41598	1	0	0	0	0	0	0	1	1	0	0	1	1	1	0	0	0	0	0	0	0	0	0	0	1	0	0	0	2	2	2	2	1	0	0	1	1	1	1	1	1	0	0	0	0	0	0	0	0
41603	1	1	1	0	0	0	1	0	0	0	0	0	0	0	0	0	0	0	1	1	1	1	1	1	0	1	0	0	1	1	1	1	1	1	1	1	1	1	0	1	1	0	0	0	0	0	0	0	0
41605	1	2	2	2	0	0	0	1	1	0	0	1	1	1	0	0	0	0	0	0	0	0	0	0	1	0	0	0	2	2	2	2	1	0	0	1	1	1	1	1	1	0	0	0	0	0	0	0	0
41659	0	2	2	1	1	2	2	2	2	1	0	0	0	0	0	0	0	0	0	0	2	2	1	1	2	2	1	1	1	1	0	0	1	1	1	1	1	1	1	0	0	0	0	0	0	0	0	0	0
41761	0	0	0	0	0	0	0	0	0	1	1	1	1	1	1	1	1	1	1	1	1	2	2	1	1	1	0	1	1	1	1	1	2	0	0	0	0	0	0	0	0	0	0	0	0	0	0	2	1
41798	0	1	1	0	0	0	0	1	1	0	0	0	1	1	2	2	2	2	2	2	2	2	2	2	2	1	1	2	0	1	2	2	2	1	0	0	0	0	0	0	0	0	0	0	1	0	0	0	0
41814	1	1	1	1	1	1	2	2	2	1	1	1	1	1	0	0	0	1	1	1	1	1	1	1	1	2	1	1	0	0	0	0	1	1	1	1	1	1	1	1	1	0	0	1	1	0	0	0	0
41826	0	1	1	1	1	1	2	0	1	1	1	0	1	1	2	2	2	2	2	2	2	2	2	2	2	2	2	2	1	1	1	1	1	1	0	0	0	1	1	0	0	0	1	1	0	0	0	0	0
41846	0	2	0	0	0	1	1	2	2	1	2	1	2	2	1	1	1	1	2	2	2	2	1	1	1	2	1	2	2	1	1	2	2	2	1	1	1	1	0	0	0	1	2	1	0	0	0	0	0
41935	0	1	1	0	0	0	1	2	2	1	2	2	1	1	1	2	2	1	1	1	1	0	0	0	2	2	1	2	0	1	0	1	1	1	1	1	1	0	1	0	0	1	0	0	0	0	0	0	0
41937	1	1	0	0	0	0	1	1	1	0	1	1	1	0	0	1	1	1	1	1	1	0	0	0	1	2	1	2	1	1	0	0	0	0	0	1	1	1	1	0	0	1	0	0	1	1	1	1	1
41952	0	1	0	0	0	0	0	1	1	1	1	0	0	0	1	1	0	1	1	1	2	2	2	1	0	0	1	1	0	0	0	0	0	1	0	1	1	1	1	1	0	0	0	0	0	0	0	0	1
42051	0	1	1	1	1	0	1	2	2	1	1	1	1	1	1	1	0	0	1	1	1	1	1	1	2	1	1	1	1	0	0	1	1	1	0	1	0	0	0	0	0	1	0	0	0	0	1	0	0
42110	1	1	1	1	0	0	0	0	0	1	1	1	1	1	1	1	0	0	0	0	1	0	0	0	1	0	0	0	1	1	1	1	0	0	0	1	2	2	2	1	1	0	0	0	0	0	0	1	0
42125	1	1	1	1	1	1	2	1	1	1	1	1	1	0	0	0	0	0	1	0	0	0	0	0	1	2	2	2	1	1	1	1	1	0	0	0	1	1	0	0	0	0	0	0	0	0	1	1	0
42126	1	1	1	1	0	0	0	1	1	1	1	1	1	0	0	0	0	0	0	0	1	1	0	0	2	2	1	1	0	0	0	1	0	0	0	1	1	1	1	1	1	0	0	0	1	1	1	0	0
42170	1	2	1	1	0	0	0	1	2	2	2	2	0	0	0	1	1	1	1	0	1	1	2	2	2	2	2	2	1	1	1	2	1	2	2	1	1	1	1	1	1	1	1	1	1	0	0	1	0
42227	2	0	0	0	0	0	0	1	0	1	2	1	1	0	0	1	1	1	1	2	2	2	2	1	0	1	1	1	2	2	1	2	2	1	1	0	0	1	1	0	0	0	1	0	0	0	0	0	0
42291	0	1	1	1	1	2	1	1	1	1	1	1	1	1	1	1	1	1	1	2	2	2	1	1	0	0	0	0	1	1	0	1	1	0	0	1	2	2	1	1	1	0	2	2	2	2	1	1	1
42292	2	0	0	0	0	0	1	1	1	2	1	1	1	1	1	1	1	1	2	2	2	2	2	2	1	1	0	0	1	0	0	0	0	0	0	0	1	1	0	0	0	0	1	1	1	1	0	0	1
42497	2	1	1	0	0	0	0	2	2	1	1	2	0	1	0	0	0	0	0	0	0	2	1	2	2	2	0	0	0	0	1	0	1	0	1	1	1	1	1	1	1	1	1	1	2	0	0	1	0
42550	0	1	1	1	1	2	2	2	1	0	0	0	0	1	1	1	1	0	0	0	1	2	1	1	1	1	0	1	0	0	1	1	2	1	2	2	2	2	2	2	1	1	1	1	2	1	1	2	1
42568	0	1	1	1	1	1	1	1	1	0	1	1	1	0	0	0	0	0	0	0	1	1	1	1	1	1	1	2	0	0	0	1	2	2	2	2	1	2	2	1	0	0	0	0	1	1	2	2	2
42725	0	1	0	0	0	0	0	1	1	0	0	0	0	1	2	2	2	1	0	1	1	2	2	1	1	1	0	0	1	1	2	0	1	0	1	2	2	2	2	2	2	0	0	0	0	0	0	0	0
42793	1	1	2	2	2	1	1	2	2	1	2	2	2	2	2	2	1	1	1	1	2	1	1	1	1	0	0	0	0	0	0	1	1	1	1	2	2	1	1	1	1	1	0	0	0	1	0	0	1
42853	0	1	1	1	1	0	0	1	1	1	2	2	2	2	2	2	1	1	2	2	2	2	2	2	2	2	2	2	2	1	1	1	1	1	1	0	0	0	0	1	1	1	0	0	0	0	0	0	0
42878	1	0	0	0	1	0	0	1	1	2	0	1	2	2	1	0	0	0	0	1	2	1	1	0	0	0	1	1	1	1	1	1	1	1	0	1	1	1	0	1	0	0	0	0	1	1	2	1	0
42952	1	0	0	0	0	0	0	1	0	2	1	1	1	1	1	2	2	2	1	1	2	1	2	2	2	2	2	2	2	2	2	2	2	1	2	2	1	1	1	1	1	1	1	0	0	0	0	0	0
42968	0	1	1	1	1	0	0	0	1	1	1	1	1	1	1	1	1	1	0	0	1	0	1	1	1	1	1	1	1	1	1	1	2	1	2	2	2	1	1	0	0	1	1	1	1	1	0	0	0
43098	0	1	1	1	1	2	1	1	1	1	1	1	0	0	0	0	1	1	1	0	0	0	0	0	1	1	1	2	2	1	1	1	1	1	0	0	0	0	1	1	1	1	1	1	1	0	0	0	0
43111	0	1	1	0	0	0	0	1	1	0	0	0	0	0	1	1	2	2	2	2	2	2	2	2	2	1	1	2	1	2	2	2	2	1	1	1	0	1	1	1	1	1	0	1	2	0	0	1	0
43217	0	2	2	2	1	0	0	0	1	2	0	0	1	1	2	1	1	1	0	1	1	1	1	2	2	2	2	2	2	0	0	0	0	0	0	1	0	0	0	0	0	0	0	1	1	0	1	0	1
43276	1	1	1	1	1	2	2	1	1	0	1	1	1	0	0	1	1	1	1	0	0	0	1	1	1	1	1	1	0	0	1	1	2	2	1	1	1	1	1	0	0	0	0	0	0	1	1	2	2
43314	1	1	0	0	0	0	0	0	0	0	0	1	1	0	1	1	0	1	1	1	1	1	1	1	0	1	1	1	1	0	0	1	0	0	0	1	1	1	1	0	0	0	0	0	1	1	1	1	1
43341	0	0	0	0	0	0	0	2	2	2	2	2	2	2	2	2	0	0	0	0	2	0	0	0	0	0	0	0	1	1	1	0	0	0	1	0	1	1	1	0	0	0	0	0	0	0	0	1	0
43433	1	1	1	2	2	2	2	1	1	1	1	1	0	0	1	1	1	2	2	2	2	2	1	1	1	1	2	2	0	0	1	0	0	0	0	0	0	0	0	1	0	1	1	1	2	1	1	0	0
43486	0	0	0	0	0	0	0	0	0	2	2	2	1	1	1	1	0	0	1	1	2	2	2	1	2	2	2	1	1	1	1	1	1	2	0	2	1	1	0	1	0	0	1	1	0	0	1	0	0
43558	0	0	0	1	1	0	0	0	0	1	1	1	1	1	1	1	1	1	1	1	1	1	1	1	2	1	1	1	2	2	2	2	1	1	1	1	1	1	1	2	2	0	0	0	0	0	0	0	0
43568	1	2	2	2	2	1	1	1	2	1	0	0	1	0	1	1	1	1	1	0	0	0	2	2	2	1	0	0	0	0	1	0	1	0	1	1	1	1	1	0	0	0	0	0	2	2	2	2	2
43593	0	2	2	2	2	2	2	2	2	1	0	0	1	1	1	1	1	1	1	1	1	1	1	1	2	2	1	1	2	2	2	1	1	1	1	0	0	1	2	2	2	2	2	2	1	0	0	1	1
43595	1	1	1	1	1	2	2	2	2	1	1	1	1	1	1	1	0	1	1	1	2	1	1	1	2	2	2	2	1	1	1	1	1	2	2	1	1	1	1	0	0	0	0	0	0	0	0	0	0
43662	0	0	0	1	1	0	0	1	1	1	0	0	2	1	1	1	1	2	2	2	1	2	2	2	1	1	1	1	1	1	1	1	1	1	1	1	1	0	0	0	0	0	0	0	0	0	0	0	0
43713	0	1	1	2	1	1	1	1	1	0	0	1	0	0	1	1	0	1	2	2	2	2	2	2	0	0	0	0	1	1	1	2	1	0	0	0	0	0	0	0	0	0	0	0	0	0	0	0	0
43766	0	0	0	0	0	2	1	1	0	0	0	1	0	0	0	1	1	1	1	1	1	1	1	1	0	0	0	1	1	0	0	0	0	0	1	0	0	0	1	1	1	1	0	0	2	0	0	0	0
43777	0	0	1	1	1	1	0	1	1	1	1	2	1	1	1	0	0	0	1	1	1	1	1	1	1	1	1	2	2	0	0	0	0	0	0	0	0	0	0	0	0	1	0	0	1	0	0	0	0
43810	1	1	0	0	0	0	0	0	0	2	1	1	1	0	0	0	0	0	1	0	1	1	1	1	2	1	1	0	0	0	0	1	1	2	0	1	0	0	0	0	0	0	0	0	0	1	2	0	0
43830	0	1	1	1	1	1	1	1	1	1	0	1	1	1	1	1	1	1	0	0	0	0	0	0	1	0	1	1	1	2	2	2	2	2	0	2	0	0	0	0	0	0	0	0	0	1	0	0	0
43841	0	0	0	0	0	0	0	1	1	2	1	1	1	1	1	2	1	1	0	0	1	0	0	0	0	0	1	1	1	1	1	1	1	1	0	1	1	1	1	0	0	0	0	0	0	0	0	1	0
43905	1	0	0	1	1	0	1	0	0	0	0	0	2	1	1	1	1	1	0	0	0	0	0	0	1	2	2	1	2	1	1	1	0	0	0	1	2	2	2	1	0	0	0	0	1	1	1	1	1
44007	0	1	1	1	2	1	1	0	0	0	1	1	0	0	1	0	1	1	1	0	1	1	0	1	1	1	1	1	0	0	1	1	2	2	2	2	2	1	1	1	1	1	1	0	1	1	2	2	2
44013	1	1	0	0	0	0	0	1	1	1	1	0	1	1	1	1	1	1	1	1	2	2	2	2	2	2	1	1	2	2	1	1	1	1	0	0	0	0	0	0	0	0	1	1	0	0	0	0	0
44019	0	1	0	0	0	0	0	2	2	0	1	0	1	2	2	2	2	2	1	2	2	2	1	1	1	2	1	2	2	1	1	1	1	1	0	0	1	1	1	1	1	0	1	1	0	0	0	0	0
44028	0	1	1	1	1	0	1	1	1	0	0	1	1	2	1	1	1	1	0	2	2	2	1	0	0	1	0	1	1	0	0	0	0	0	0	1	2	1	2	2	2	1	1	1	0	0	0	1	0
44058	0	0	0	0	0	0	1	1	1	0	0	1	2	2	1	1	1	1	0	1	1	1	1	0	1	1	1	0	1	1	1	1	0	0	0	1	2	1	2	2	1	1	1	1	0	0	0	1	0
44060	0	1	1	0	0	0	1	1	1	0	1	2	2	2	1	1	0	0	1	2	2	2	2	1	1	1	1	1	1	0	0	0	0	0	0	1	1	0	1	1	1	2	1	1	0	0	0	1	0
44062	2	0	0	0	0	0	0	0	0	2	2	2	2	1	1	1	1	2	1	2	2	2	2	2	2	1	2	2	2	2	2	2	2	2	1	2	0	1	1	0	0	0	0	0	0	0	1	0	0
44096	0	0	0	1	1	1	1	1	1	0	1	1	1	1	1	1	1	1	1	1	2	1	0	1	1	1	0	1	0	0	0	1	1	1	1	1	1	0	0	0	0	0	1	1	0	0	0	0	1
[truncated: 2,973 more columns]
