# Supplementary material for: Use of the Multivariate Discriminant Analysis for Genome-Wide Association Studies in Cattle
Source: Animals (Basel). 2020 Jul 29;10(8):1300. doi: 10.3390/ani10081300 (PMC7460480; doi:10.3390/ani10081300)
Supplement: Supplementary file 1 [file animals-10-01300-s001.zip › animals-868017-supplementary-final/ph]

id	G	s	Phen
41024	10	F	1.138869
34792	8	F	0.926663
32633	8	M	0.122038
40184	10	F	2.390149
35185	8	F	0.644983
37764	9	M	0.62957
41603	10	F	2.192179
34103	8	F	2.879871
35383	8	F	-0.89363
33887	8	F	0.183294
41814	10	M	-1.160939
36354	9	M	2.03253
42291	10	F	1.288328
40741	10	F	2.498252
36203	9	M	2.653188
37650	9	M	1.802758
32865	8	M	-0.480651
37408	9	F	-0.26978
41598	10	F	1.382589
43830	10	M	-2.768569
40803	10	F	0.316669
43341	10	F	-0.457417
41659	10	F	0.114551
42497	10	M	-0.607687
34324	8	M	1.416428
43593	10	F	-0.263463
42292	10	M	2.800484
44058	10	F	-0.992974
43841	10	M	-0.44023
37200	9	M	1.755901
40218	10	M	0.199404
33012	8	F	1.135584
32289	8	F	-0.714961
38055	9	F	0.211688
32253	8	M	-0.797422
42051	10	M	0.174445
43433	10	M	-0.033093
42110	10	F	1.161631
33453	8	F	0.114548
40801	10	M	-0.544211
43713	10	M	2.1723
34063	8	M	0.210343
32409	8	F	1.810049
35398	8	F	0.724018
43314	10	F	0.392182
42878	10	M	-1.497215
39348	9	F	-0.809927
43905	10	M	0.323396
40267	10	M	1.827824
42568	10	F	-0.588481
34203	8	M	-0.806742
42550	10	M	-1.042711
34944	8	M	-1.004758
40514	10	F	1.45212
37516	9	F	0.99639
44013	10	M	-0.07554
36324	9	F	2.780717
33189	8	F	0.04374
42968	10	F	-0.727652
38911	9	F	0.430424
35494	8	M	0.465473
39763	9	F	-0.622806
39052	9	F	-0.026206
34714	8	M	-0.176021
35357	8	F	1.623346
32330	8	M	0.854242
39536	9	F	-0.304319
39030	9	F	-1.111629
43276	10	M	0.757889
34764	8	M	-1.52245
39349	9	F	-0.402523
38648	9	F	-0.332352
40510	10	F	3.25041
34983	8	M	-0.420262
38908	9	M	0.363045
36424	9	F	1.643689
40531	10	F	0.794586
44060	10	M	-2.414314
37983	9	M	1.483836
44028	10	F	-0.616735
40644	10	F	2.086008
39280	9	M	1.406223
41761	10	M	-1.105007
40180	10	F	0.827849
35048	8	F	1.078492
36645	9	M	1.867694
39998	9	F	0.066206
38464	9	M	-1.077774
32420	8	F	1.302726
34658	8	M	0.821347
38064	9	F	-1.820622
39296	9	F	0.281095
39701	9	F	0.194378
35272	8	M	2.403178
33351	8	M	-1.135674
42126	10	M	0.805893
37369	9	F	0.609927
40406	10	M	0.803014
32228	8	M	-0.551927
40413	10	M	-0.780155
32664	8	M	1.563433
39534	9	M	0.476114
43217	10	M	0.594813
32817	8	M	1.71956
40081	9	M	-1.495013
42725	10	M	-1.537649
35080	8	M	-1.445145
37630	9	M	0.73731
36404	9	F	1.901094
37103	9	M	0.443275
37362	9	F	1.271655
37447	9	F	1.220381
32697	8	F	2.0253
34746	8	F	0.142712
37682	9	M	0.078414
35026	8	M	0.485814
38052	9	M	0.580494
43810	10	M	0.08607
40913	10	M	0.259563
43098	10	F	0.991208
40441	10	F	-0.299486
41290	10	F	1.282598
33544	8	F	0.760421
37227	9	M	0.878809
36363	9	F	-0.847472
40525	10	M	1.653044
37405	9	M	-0.514739
37695	9	F	-1.813491
36014	8	F	-0.393837
33315	8	F	-0.200069
40712	10	F	2.008364
36490	9	M	-0.114855
42227	10	F	0.840224
35922	8	M	-0.184801
41826	10	M	-0.140347
38300	9	M	-0.148382
37288	9	F	1.244308
36700	9	M	2.989129
39527	9	M	-0.08264
34142	8	M	-0.216421
32704	8	M	-0.10297
35205	8	M	0.218812
36781	9	M	0.274425
42170	10	M	0.939086
32148	8	M	1.137815
42853	10	M	0.143529
38397	9	M	1.770297
39888	9	M	-0.906964
32508	8	F	0.884126
36497	9	F	1.383647
37681	9	M	-0.392389
40762	10	F	1.658218
38754	9	F	-0.651439
41284	10	F	0.091358
41605	10	F	1.381578
34595	8	M	0.794551
33791	8	F	-0.177414
34292	8	M	1.116777
33183	8	M	1.321493
39342	9	M	-1.140599
39913	9	M	-1.976156
33375	8	M	-0.131612
40607	10	M	1.498191
33152	8	F	-0.295179
39398	9	F	-0.453038
37917	9	F	0.971046
34320	8	F	0.688564
37939	9	F	-0.579668
33710	8	F	1.782164
37359	9	F	1.465259
41094	10	M	0.282296
40035	9	F	-0.070503
42125	10	M	-1.170067
32970	8	F	-0.20761
39738	9	F	-1.399643
38308	9	F	1.946687
44096	10	M	-3.296681
41952	10	M	0.232253
40845	10	F	0.931195
40501	10	M	0.809129
32816	8	F	0.546274
44019	10	M	-1.359139
40199	10	M	4.552692
36951	9	F	1.340701
40830	10	M	0.51461
41012	10	M	0.865603
40600	10	F	2.336702
44062	10	F	0.060455
37085	9	M	1.36332
40251	10	F	2.310751
36268	9	M	1.628862
43568	10	M	-0.189378
36044	8	M	-1.815305
32133	8	F	0.230003
43766	10	F	-0.494669
36740	9	F	0.898376
35638	8	M	-0.914691
43558	10	F	0.249327
32278	8	M	1.290145
37921	9	F	-0.609851
39772	9	F	-1.102608
32106	8	M	3.213732
38174	9	M	0.882791
32870	8	M	0.815848
38221	9	F	-0.298531
40337	10	M	2.012232
43111	10	M	0.022279
36608	9	F	0.28399
43662	10	M	1.61576
35483	8	M	-0.443745
36871	9	F	-0.637872
41798	10	F	-0.326579
35248	8	M	0.348486
40158	10	F	0.770171
43777	10	M	-1.430523
36279	9	M	0.807137
35460	8	M	-0.381854
44007	10	M	-1.650359
34456	8	F	0.936731
42952	10	M	-0.379219
43486	10	M	-0.812709
34442	8	F	1.298059
37726	9	M	0.968601
35216	8	F	-2.365824
34445	8	F	-0.801898
33242	8	M	0.594302
35291	8	F	0.2555
34440	8	M	-0.441939
40701	10	F	0.342779
34570	8	M	0.27955
32705	8	M	1.417657
40298	10	F	-1.240555
37878	9	F	0.229339
43595	10	M	0.464426
41846	10	M	1.143344
36451	9	M	1.167636
38960	9	M	1.203281
35396	8	M	0.833145
34130	8	M	-1.071692
36449	9	F	0.42825
42793	10	M	-0.459093
40987	10	M	1.896633
41935	10	M	-0.738223
41030	10	F	-0.212627
33539	8	F	0.602659
33333	8	M	0.891476
41937	10	M	1.062323
38734	9	M	-0.640415
38081	9	F	-0.083954
33458	8	F	0.767211
